# Supplementary material for: Di-μ-chlorido-bis­({2-[(4-bromo­phen­yl)­imino­meth­yl]pyridine-κ2 N,N′}­chloridomercury(II))
Source: Acta Crystallogr Sect E Struct Rep Online. 2009 Jul 11;65(Pt 8):m889. doi: 10.1107/S1600536809025641 (PMC2977257; doi:10.1107/S1600536809025641)
Supplement: Supplementary file 1 [file e-65-0m889-sup1.cif]

##############################################################################
###                                                                        ###
###        Electronic paper (Acta Crystallographica Section E)             ###
###                                                                        ###
##############################################################################
#                                                                            #
# This CIF contains the data in a paper accepted for publication in Acta     #
# Crystallographica Section E. It conforms to the requirements of Notes      #
# for Authors for Section E, and has been peer reviewed under the auspices   #
# of the IUCr Commission on Journals.                                        #
#                                                                            #
# Full details of the Crystallographic Information File format               #
# are given in the paper "The Crystallographic Information File (CIF):       #
# a New Standard Archive File for Crystallography" by S. R. Hall, F. H.      #
# Allen and I. D. Brown [Acta Cryst. (1991), A47, 655-685].                  #
#                                                                            #
# The current version of the core CIF dictionary is obtainable from          #
# ftp://ftp.iucr.org/pub/cif_core.dic. The current version number is 2.4.    #
#                                                                            #
# Software is freely available for graphical display of the structure(s) in  #
# this CIF.  For information consult the CIF home page http://www.iucr.org/  #
# cif/home.html                                                              #
#                                                                            #
# This file may be used for bona fide research purposes within the           #
# scientific community so long as proper attribution is given to the journal # 
# article from which it was obtained.                                        #
#                                                                            #
##############################################################################
                                             
data_global
_audit_creation_method     SHELXL-97
_journal_date_recd_electronic     2009-06-11
_journal_date_accepted     2009-07-02
_journal_name_full     'Acta Crystallographica, Section E'
_journal_year     2009
_journal_volume     65
_journal_issue      8
_journal_page_first     m889
_journal_page_last     m889
_journal_paper_category     QM
_journal_coeditor_code     LH2844
_publ_contact_author_name     'Dr. Ali Mahmoudi'
_publ_contact_author_address
; Department of Chemistry
  Alzahra University
  Vanak
  Tehran
  Iran
  P.O.Box:1993891176
;
_publ_contact_author_email     Mahmoudi_Ali@yahoo.com
_publ_contact_author_fax     '98 261 4401414'
_publ_contact_author_phone     '98 261 4401414'
_publ_section_title
;\
Di-\m-chlorido-bis({2-[(4-bromophenyl)iminomethyl]pyridine-\k^2^<i>N</i>,\
<i>N</i>'}chloridomercury(II))
;
loop_
    _publ_author_name
    _publ_author_footnote
    _publ_author_address
    'Mahmoudi, Ali' .
;
Department of Chemistry
Islamic Azad University
Karaj Branch
Karaj
Iran
;
    'Dehghanpour, Saeed' .
;
Department of Chemistry
Alzahra University
PO Box 1993891176
Vanak
Tehran
Iran
;
    'Khalaj, Mehdi' .
;
Department of Chemistry
Islamic Azad University
Buinzahra Branch
Qazvin
Iran
;
    'Pakravan, Shabnam' .
;
Department of Chemistry
Islamic Azad University
Karaj Branch
Karaj
Iran
;
data_I
_audit_creation_method     SHELXL-97
_chemical_name_systematic
;
Di-\m-chlorido-bis({2-[(4-bromophenyl)iminomethyl]pyridine-
\k^2^<i>N</i>,<i>N</i>'}chloridomercury(II))
;
_chemical_name_common     ?
_chemical_formula_moiety     'C24 H18 Br2 Cl4 Hg2 N4'
_chemical_formula_sum     'C24 H18 Br2 Cl4 Hg2 N4'
_chemical_formula_iupac     '[Hg2 Cl4 (C12 H9 Br N2)2]'
_chemical_formula_weight     1065.22
_chemical_melting_point     ?
_symmetry_cell_setting     'Monoclinic'
_symmetry_space_group_name_H-M     'P 21/n'
_symmetry_space_group_name_Hall     '-P 2yn'
loop_
    _symmetry_equiv_pos_as_xyz
    'x, y, z'
    '-x+1/2, y+1/2, -z+1/2'
    '-x, -y, -z'
    'x-1/2, -y-1/2, z-1/2'
_cell_length_a     7.6697(2)
_cell_length_b     15.0247(4)
_cell_length_c     12.2129(4)
_cell_angle_alpha     90.00
_cell_angle_beta     96.7380(10)
_cell_angle_gamma     90.00
_cell_volume     1397.63(7)
_cell_formula_units_Z     2
_cell_measurement_reflns_used     8129
_cell_measurement_theta_min     2.16
_cell_measurement_theta_max     29.65
_cell_measurement_temperature     100(2)
_exptl_crystal_description     'prism'
_exptl_crystal_colour     'yellow'
_exptl_crystal_size_max     0.10
_exptl_crystal_size_mid     0.10
_exptl_crystal_size_min     0.05
_exptl_crystal_density_diffrn     2.531
_exptl_crystal_density_meas     ?
_exptl_crystal_density_method     'not measured'
_exptl_crystal_F_000     976
_exptl_absorpt_coefficient_mu     14.235
_exptl_absorpt_correction_type     'multi-scan'
_exptl_absorpt_process_details     '(APEX2; Bruker, 2005)'
_exptl_absorpt_correction_T_min     0.280
_exptl_absorpt_correction_T_max     0.491
_exptl_special_details
;
;
_diffrn_ambient_temperature     100(2)
_diffrn_radiation_type     MoK\a
_diffrn_radiation_wavelength     0.71073
_diffrn_radiation_source     'fine-focus sealed tube'
_diffrn_radiation_monochromator     graphite
_diffrn_measurement_device_type     'Bruker SMART APEXII CCD area-detector'
_diffrn_measurement_method     '\f and \w'
_diffrn_detector_area_resol_mean     0
_diffrn_reflns_number     17922
_diffrn_reflns_av_R_equivalents     0.0318
_diffrn_reflns_av_sigmaI/netI     0.0243
_diffrn_reflns_theta_min     2.16
_diffrn_reflns_theta_max     30.00
_diffrn_reflns_theta_full     30.00
_diffrn_measured_fraction_theta_max     0.992
_diffrn_measured_fraction_theta_full     0.992
_diffrn_reflns_limit_h_min     -10
_diffrn_reflns_limit_h_max     10
_diffrn_reflns_limit_k_min     -21
_diffrn_reflns_limit_k_max     20
_diffrn_reflns_limit_l_min     -17
_diffrn_reflns_limit_l_max     17
_diffrn_standards_number     0
_diffrn_standards_interval_count     0
_diffrn_standards_interval_time     0
_diffrn_standards_decay_%     0
_refine_special_details
;
Refinement of <i>F</i>^2^ against ALL reflections. The weighted <i>R</i>-factor
<i>wR</i> and goodness of fit <i>S</i> are based on <i>F</i>^2^, conventional
<i>R</i>-factors <i>R</i> are based on <i>F</i>, with <i>F</i> set to zero for
negative <i>F</i>^2^. The threshold expression of <i>F</i>^2^ >
\s(<i>F</i>^2^) is used only for calculating <i>R</i>-factors(gt) <i>etc</i>.
and is not relevant to the choice of reflections for refinement.
<i>R</i>-factors based on <i>F</i>^2^ are statistically about twice as large
as those based on <i>F</i>, and <i>R</i>- factors based on ALL data will be
even larger.
;
_reflns_number_total     4047
_reflns_number_gt     3636
_reflns_threshold_expression     I>2\s(I)
_refine_ls_structure_factor_coef     Fsqd
_refine_ls_matrix_type     full
_refine_ls_R_factor_all     0.0233
_refine_ls_R_factor_gt     0.0189
_refine_ls_wR_factor_gt     0.0396
_refine_ls_wR_factor_ref     0.0408
_refine_ls_goodness_of_fit_ref     1.010
_refine_ls_restrained_S_all     1.010
_refine_ls_number_reflns     4047
_refine_ls_number_parameters     163
_refine_ls_number_restraints     0
_refine_ls_hydrogen_treatment     constr
_refine_ls_weighting_scheme     calc
_refine_ls_weighting_details
            'calc w=1/[\s^2^(Fo^2^)+(0.015P)^2^+1.35P] where P=(Fo^2^+2Fc^2^)/3'
_atom_sites_solution_hydrogens     geom
_atom_sites_solution_primary     direct
_atom_sites_solution_secondary     difmap
_refine_ls_shift/su_max     0.001
_refine_ls_shift/su_mean     0.000
_refine_diff_density_max     0.972
_refine_diff_density_min     -1.148
_refine_ls_extinction_method     none
_refine_ls_extinction_coef     ?
loop_
    _atom_type_symbol
    _atom_type_description
    _atom_type_scat_dispersion_real
    _atom_type_scat_dispersion_imag
    _atom_type_scat_source
    'C' 'C' 0.0033 0.0016
                         'International Tables Vol C Tables 4.2.6.8 and 6.1.1.4'
    'H' 'H' 0.0000 0.0000
                         'International Tables Vol C Tables 4.2.6.8 and 6.1.1.4'
    'N' 'N' 0.0061 0.0033
                         'International Tables Vol C Tables 4.2.6.8 and 6.1.1.4'
    'Cl' 'Cl' 0.1484 0.1585
                         'International Tables Vol C Tables 4.2.6.8 and 6.1.1.4'
    'Br' 'Br' -0.2901 2.4595
                         'International Tables Vol C Tables 4.2.6.8 and 6.1.1.4'
    'Hg' 'Hg' -2.3894 9.2266
                         'International Tables Vol C Tables 4.2.6.8 and 6.1.1.4'
_computing_data_collection     'APEX2 (Bruker, 2005)'
_computing_cell_refinement     'APEX2 (Bruker, 2005)'
_computing_data_reduction     'APEX2 (Bruker, 2005)'
_computing_structure_solution     'SHELXTL (Sheldrick, 2008)'
_computing_structure_refinement     'SHELXTL (Sheldrick, 2008)'
_computing_molecular_graphics     'PLATON (Spek, 2009)'
_computing_publication_material     'SHELXTL (Sheldrick, 2008)'
loop_
    _atom_site_type_symbol
    _atom_site_label
    _atom_site_fract_x
    _atom_site_fract_y
    _atom_site_fract_z
    _atom_site_U_iso_or_equiv
    _atom_site_adp_type
    _atom_site_calc_flag
    _atom_site_refinement_flags
    _atom_site_occupancy
    _atom_site_disorder_assembly
    _atom_site_disorder_group
    Hg Hg1 0.170956(13) 0.446982(7) 0.108289(9) 0.02080(3) Uani d . 1 . .
    Br Br1 0.86964(5) 0.10383(2) -0.01114(3) 0.04340(9) Uani d . 1 . .
    Cl Cl1 0.42148(9) 0.53787(4) 0.15929(7) 0.03126(16) Uani d . 1 . .
    Cl Cl2 0.04621(9) 0.39647(4) -0.07921(5) 0.02143(12) Uani d . 1 . .
    N N1 0.2551(3) 0.29234(14) 0.15931(18) 0.0183(4) Uani d . 1 . .
    N N2 -0.0272(3) 0.38863(15) 0.21855(18) 0.0192(4) Uani d . 1 . .
    C C1 -0.0010(3) 0.30362(17) 0.2535(2) 0.0192(5) Uani d . 1 . .
    C C2 -0.1169(4) 0.26078(18) 0.3146(2) 0.0207(5) Uani d . 1 . .
    H H2A -0.0974 0.2006 0.3366 0.025 Uiso calc R 1 . .
    C C3 -0.2618(4) 0.30668(18) 0.3433(2) 0.0219(5) Uani d . 1 . .
    H H3A -0.3420 0.2788 0.3861 0.026 Uiso calc R 1 . .
    C C4 -0.2871(4) 0.39390(18) 0.3083(2) 0.0218(5) Uani d . 1 . .
    H H4A -0.3842 0.4272 0.3275 0.026 Uiso calc R 1 . .
    C C5 -0.1679(4) 0.43198(18) 0.2445(2) 0.0209(5) Uani d . 1 . .
    H H5A -0.1878 0.4911 0.2184 0.025 Uiso calc R 1 . .
    C C6 0.1522(4) 0.25556(18) 0.2214(2) 0.0212(5) Uani d . 1 . .
    H H6A 0.1752 0.1965 0.2471 0.025 Uiso calc R 1 . .
    C C7 0.3966(3) 0.24488(18) 0.1221(2) 0.0194(5) Uani d . 1 . .
    C C8 0.4078(4) 0.15213(19) 0.1228(2) 0.0239(5) Uani d . 1 . .
    H H8A 0.3193 0.1175 0.1508 0.029 Uiso calc R 1 . .
    C C9 0.5489(4) 0.1107(2) 0.0824(2) 0.0270(6) Uani d . 1 . .
    H H9A 0.5572 0.0476 0.0820 0.032 Uiso calc R 1 . .
    C C10 0.6778(4) 0.1622(2) 0.0425(2) 0.0260(6) Uani d . 1 . .
    C C11 0.6691(4) 0.25420(19) 0.0398(2) 0.0230(5) Uani d . 1 . .
    H H11A 0.7587 0.2884 0.0122 0.028 Uiso calc R 1 . .
    C C12 0.5255(3) 0.29538(18) 0.0786(2) 0.0206(5) Uani d . 1 . .
    H H12A 0.5151 0.3584 0.0756 0.025 Uiso calc R 1 . .
loop_
    _atom_site_aniso_label
    _atom_site_aniso_U_11
    _atom_site_aniso_U_22
    _atom_site_aniso_U_33
    _atom_site_aniso_U_12
    _atom_site_aniso_U_13
    _atom_site_aniso_U_23
    Hg1 0.02163(5) 0.01490(5) 0.02590(6) -0.00157(4) 0.00290(4) 0.00198(4)
    Br1 0.04489(19) 0.03626(17) 0.0548(2) 0.01823(15) 0.03004(17) 0.01083(16)
    Cl1 0.0233(3) 0.0157(3) 0.0531(5) -0.0016(2) -0.0027(3) -0.0017(3)
    Cl2 0.0274(3) 0.0159(3) 0.0210(3) 0.0040(2) 0.0029(2) 0.0000(2)
    N1 0.0210(10) 0.0147(10) 0.0187(10) 0.0018(8) 0.0009(8) -0.0002(8)
    N2 0.0221(10) 0.0163(10) 0.0194(10) -0.0008(8) 0.0028(8) 0.0005(8)
    C1 0.0227(12) 0.0171(12) 0.0179(12) 0.0002(9) 0.0025(10) 0.0003(9)
    C2 0.0278(13) 0.0152(12) 0.0189(12) -0.0014(10) 0.0027(10) 0.0027(9)
    C3 0.0248(13) 0.0226(13) 0.0188(12) -0.0017(10) 0.0043(10) 0.0028(10)
    C4 0.0234(12) 0.0201(12) 0.0221(13) 0.0042(10) 0.0034(10) 0.0019(10)
    C5 0.0256(13) 0.0170(12) 0.0203(12) 0.0028(10) 0.0030(10) 0.0031(10)
    C6 0.0271(13) 0.0162(12) 0.0202(12) 0.0018(10) 0.0030(10) 0.0014(10)
    C7 0.0201(11) 0.0202(12) 0.0175(12) 0.0025(10) 0.0004(9) 0.0005(10)
    C8 0.0281(13) 0.0203(13) 0.0244(13) 0.0015(11) 0.0071(11) 0.0030(11)
    C9 0.0365(15) 0.0199(13) 0.0258(14) 0.0089(11) 0.0086(12) 0.0027(11)
    C10 0.0283(13) 0.0273(14) 0.0236(13) 0.0088(11) 0.0077(11) 0.0036(11)
    C11 0.0231(12) 0.0252(13) 0.0209(12) 0.0008(11) 0.0038(10) 0.0014(11)
    C12 0.0225(12) 0.0204(12) 0.0187(12) 0.0003(10) 0.0017(10) 0.0011(10)
_geom_special_details
;
All e.s.d.'s (except the e.s.d. in the dihedral angle between two l.s. planes)
are estimated using the full covariance matrix. The cell e.s.d.'s are taken
into account individually in the estimation of e.s.d.'s in distances, angles
and torsion angles; correlations between e.s.d.'s in cell parameters are only
used when they are defined by crystal symmetry. An approximate (isotropic)
treatment of cell e.s.d.'s is used for estimating e.s.d.'s involving l.s.
planes.
;
loop_
    _geom_bond_atom_site_label_1
    _geom_bond_atom_site_label_2
    _geom_bond_site_symmetry_2
    _geom_bond_distance
    _geom_bond_publ_flag
    Hg1 N2 . 2.318(2) y
    Hg1 Cl1 . 2.3799(7) y
    Hg1 N1 . 2.472(2) y
    Hg1 Cl2 . 2.4941(7) y
    Hg1 Cl2 3_565 2.8799(6) y
    Br1 C10 . 1.894(3) ?
    Cl2 Hg1 3_565 2.8799(6) ?
    N1 C6 . 1.282(3) ?
    N1 C7 . 1.418(3) ?
    N2 C5 . 1.330(3) ?
    N2 C1 . 1.354(3) ?
    C1 C2 . 1.384(4) ?
    C1 C6 . 1.471(4) ?
    C2 C3 . 1.387(4) ?
    C2 H2A . 0.9500 ?
    C3 C4 . 1.385(4) ?
    C3 H3A . 0.9500 ?
    C4 C5 . 1.392(4) ?
    C4 H4A . 0.9500 ?
    C5 H5A . 0.9500 ?
    C6 H6A . 0.9500 ?
    C7 C8 . 1.396(4) ?
    C7 C12 . 1.399(4) ?
    C8 C9 . 1.389(4) ?
    C8 H8A . 0.9500 ?
    C9 C10 . 1.388(4) ?
    C9 H9A . 0.9500 ?
    C10 C11 . 1.385(4) ?
    C11 C12 . 1.394(4) ?
    C11 H11A . 0.9500 ?
    C12 H12A . 0.9500 ?
loop_
    _geom_angle_atom_site_label_1
    _geom_angle_atom_site_label_2
    _geom_angle_atom_site_label_3
    _geom_angle_site_symmetry_1
    _geom_angle_site_symmetry_3
    _geom_angle
    _geom_angle_publ_flag
    N2 Hg1 Cl1 . . 129.00(6) y
    N2 Hg1 N1 . . 70.58(7) y
    Cl1 Hg1 N1 . . 107.12(5) y
    N2 Hg1 Cl2 . . 102.20(6) y
    Cl1 Hg1 Cl2 . . 128.74(3) y
    N1 Hg1 Cl2 . . 90.35(5) y
    N2 Hg1 Cl2 . 3_565 88.36(6) y
    Cl1 Hg1 Cl2 . 3_565 90.07(2) y
    N1 Hg1 Cl2 . 3_565 158.28(5) y
    Cl2 Hg1 Cl2 . 3_565 88.926(19) y
    Hg1 Cl2 Hg1 . 3_565 91.074(19) y
    C6 N1 C7 . . 121.4(2) ?
    C6 N1 Hg1 . . 113.18(17) ?
    C7 N1 Hg1 . . 125.39(17) ?
    C5 N2 C1 . . 118.8(2) ?
    C5 N2 Hg1 . . 123.96(18) ?
    C1 N2 Hg1 . . 117.19(17) ?
    N2 C1 C2 . . 121.8(2) ?
    N2 C1 C6 . . 118.2(2) ?
    C2 C1 C6 . . 119.9(2) ?
    C1 C2 C3 . . 119.3(2) ?
    C1 C2 H2A . . 120.4 ?
    C3 C2 H2A . . 120.4 ?
    C4 C3 C2 . . 118.6(2) ?
    C4 C3 H3A . . 120.7 ?
    C2 C3 H3A . . 120.7 ?
    C3 C4 C5 . . 119.0(2) ?
    C3 C4 H4A . . 120.5 ?
    C5 C4 H4A . . 120.5 ?
    N2 C5 C4 . . 122.4(2) ?
    N2 C5 H5A . . 118.8 ?
    C4 C5 H5A . . 118.8 ?
    N1 C6 C1 . . 120.8(2) ?
    N1 C6 H6A . . 119.6 ?
    C1 C6 H6A . . 119.6 ?
    C8 C7 C12 . . 119.9(2) ?
    C8 C7 N1 . . 123.3(2) ?
    C12 C7 N1 . . 116.8(2) ?
    C9 C8 C7 . . 119.7(3) ?
    C9 C8 H8A . . 120.2 ?
    C7 C8 H8A . . 120.2 ?
    C10 C9 C8 . . 119.4(3) ?
    C10 C9 H9A . . 120.3 ?
    C8 C9 H9A . . 120.3 ?
    C11 C10 C9 . . 122.1(3) ?
    C11 C10 Br1 . . 119.4(2) ?
    C9 C10 Br1 . . 118.5(2) ?
    C10 C11 C12 . . 118.2(3) ?
    C10 C11 H11A . . 120.9 ?
    C12 C11 H11A . . 120.9 ?
    C11 C12 C7 . . 120.7(3) ?
    C11 C12 H12A . . 119.7 ?
    C7 C12 H12A . . 119.7 ?
loop_
    _geom_torsion_atom_site_label_1
    _geom_torsion_atom_site_label_2
    _geom_torsion_atom_site_label_3
    _geom_torsion_atom_site_label_4
    _geom_torsion_site_symmetry_1
    _geom_torsion_site_symmetry_2
    _geom_torsion_site_symmetry_3
    _geom_torsion_site_symmetry_4
    _geom_torsion
    _geom_torsion_publ_flag
    N2 Hg1 Cl2 Hg1 . . . 3_565 88.09(6) ?
    Cl1 Hg1 Cl2 Hg1 . . . 3_565 -89.22(3) ?
    N1 Hg1 Cl2 Hg1 . . . 3_565 158.29(5) ?
    Cl2 Hg1 Cl2 Hg1 3_565 . . 3_565 0.0 ?
    N2 Hg1 N1 C6 . . . . -0.60(18) ?
    Cl1 Hg1 N1 C6 . . . . 125.53(18) ?
    Cl2 Hg1 N1 C6 . . . . -103.42(18) ?
    Cl2 Hg1 N1 C6 3_565 . . . -15.4(3) ?
    N2 Hg1 N1 C7 . . . . 176.8(2) ?
    Cl1 Hg1 N1 C7 . . . . -57.1(2) ?
    Cl2 Hg1 N1 C7 . . . . 73.94(19) ?
    Cl2 Hg1 N1 C7 3_565 . . . 161.92(14) ?
    Cl1 Hg1 N2 C5 . . . . 86.3(2) ?
    N1 Hg1 N2 C5 . . . . -177.1(2) ?
    Cl2 Hg1 N2 C5 . . . . -91.0(2) ?
    Cl2 Hg1 N2 C5 3_565 . . . -2.5(2) ?
    Cl1 Hg1 N2 C1 . . . . -97.14(19) ?
    N1 Hg1 N2 C1 . . . . -0.46(18) ?
    Cl2 Hg1 N2 C1 . . . . 85.56(18) ?
    Cl2 Hg1 N2 C1 3_565 . . . 174.10(18) ?
    C5 N2 C1 C2 . . . . 0.4(4) ?
    Hg1 N2 C1 C2 . . . . -176.4(2) ?
    C5 N2 C1 C6 . . . . 178.2(2) ?
    Hg1 N2 C1 C6 . . . . 1.4(3) ?
    N2 C1 C2 C3 . . . . -1.6(4) ?
    C6 C1 C2 C3 . . . . -179.4(2) ?
    C1 C2 C3 C4 . . . . 0.9(4) ?
    C2 C3 C4 C5 . . . . 0.8(4) ?
    C1 N2 C5 C4 . . . . 1.5(4) ?
    Hg1 N2 C5 C4 . . . . 178.0(2) ?
    C3 C4 C5 N2 . . . . -2.1(4) ?
    C7 N1 C6 C1 . . . . -175.9(2) ?
    Hg1 N1 C6 C1 . . . . 1.6(3) ?
    N2 C1 C6 N1 . . . . -2.1(4) ?
    C2 C1 C6 N1 . . . . 175.8(3) ?
    C6 N1 C7 C8 . . . . 18.2(4) ?
    Hg1 N1 C7 C8 . . . . -159.0(2) ?
    C6 N1 C7 C12 . . . . -164.6(2) ?
    Hg1 N1 C7 C12 . . . . 18.3(3) ?
    C12 C7 C8 C9 . . . . 1.3(4) ?
    N1 C7 C8 C9 . . . . 178.5(3) ?
    C7 C8 C9 C10 . . . . 0.5(4) ?
    C8 C9 C10 C11 . . . . -1.1(5) ?
    C8 C9 C10 Br1 . . . . 179.6(2) ?
    C9 C10 C11 C12 . . . . 0.0(4) ?
    Br1 C10 C11 C12 . . . . 179.3(2) ?
    C10 C11 C12 C7 . . . . 1.8(4) ?
    C8 C7 C12 C11 . . . . -2.5(4) ?
    N1 C7 C12 C11 . . . . -179.8(2) ?
