# Supplementary material for: Di-μ-chlorido-bis­({2-[(4-bromo­phen­yl)­imino­meth­yl]pyridine-κ2 N,N′}­chloridomercury(II))
Source: Acta Crystallogr Sect E Struct Rep Online. 2009 Jul 11;65(Pt 8):m889. doi: 10.1107/S1600536809025641 (PMC2977257; doi:10.1107/S1600536809025641)
Supplement: Supplementary file 2 [file e-65-0m889-Isup2.hkl]

# 
# h,k,l, Fc-squared, Fo-squared, sigma(Fo-squared) and status flag 
# 
data_I
_shelx_title ' s3 in P2(1)/n' 
_shelx_refln_list_code          4 
_shelx_F_calc_maximum      351.34 
_exptl_crystal_F_000       976.00 
_reflns_d_resolution_high  0.7108 
 
loop_ 
 _symmetry_equiv_pos_as_xyz 
 'x, y, z' 
 '-x+1/2, y+1/2, -z+1/2' 
 '-x, -y, -z' 
 'x-1/2, -y-1/2, z-1/2' 
 
_cell_length_a     7.6697 
_cell_length_b    15.0247 
_cell_length_c    12.2129 
_cell_angle_alpha  90.000 
_cell_angle_beta   96.738 
_cell_angle_gamma  90.000 
 
_shelx_F_squared_multiplier     1.000 
 
loop_ 
 _refln_index_h 
 _refln_index_k 
 _refln_index_l 
 _refln_F_squared_calc 
 _refln_F_squared_meas 
 _refln_F_squared_sigma 
 _refln_observed_status 
   2   0   0     8986.84     9042.83    193.98 o 
   4   0   0    22909.03    22419.60    405.58 o 
   6   0   0    21979.11    21989.69    408.93 o 
   8   0   0     4172.42     4392.92    171.10 o 
  10   0   0      931.51      845.28    114.80 o 
   2   1   0     1598.54     1732.01     44.95 o 
   3   1   0    22872.09    22113.25    279.61 o 
   4   1   0     4319.29     4373.25     70.33 o 
   5   1   0    26722.39    26427.14    338.76 o 
   6   1   0     5100.72     5011.57     89.09 o 
   7   1   0     1233.76     1342.78     47.82 o 
   8   1   0     1719.33     1777.85     56.65 o 
   9   1   0    10518.06    10443.37    205.81 o 
  10   1   0     1254.78     1326.92     65.90 o 
   0   2   0    37064.13    39088.96    580.44 o 
   1   2   0    46049.48    46925.97    700.81 o 
   2   2   0     4854.54     5164.87     79.75 o 
   3   2   0     2588.16     2600.80     46.15 o 
   4   2   0     9263.18     9200.28    129.30 o 
   5   2   0    15403.33    15606.31    209.76 o 
   6   2   0    11559.71    11390.58    161.68 o 
   7   2   0     6114.01     6008.48     99.23 o 
   8   2   0     6431.10     6645.41    124.61 o 
   9   2   0      147.62      199.45     37.65 o 
  10   2   0      343.91      282.98     43.52 o 
   1   3   0      257.28      241.66     11.90 o 
   2   3   0    18006.85    18734.15    238.45 o 
   3   3   0    30105.10    30486.47    383.24 o 
   4   3   0     6638.55     6310.85     96.26 o 
   5   3   0     4021.79     3957.64     69.63 o 
   6   3   0     6626.52     6482.75    103.42 o 
   7   3   0     2147.74     2137.68     52.32 o 
   8   3   0     1725.28     1737.29     56.83 o 
   9   3   0     1174.13     1092.94     57.84 o 
  10   3   0     4998.93     5186.20    130.65 o 
   0   4   0     1028.10     1031.95     48.69 o 
   1   4   0    59999.81    60641.67    740.08 o 
   2   4   0     5440.00     5646.97     89.46 o 
   3   4   0       88.14      171.19     34.00 o 
   4   4   0       14.92       47.51     15.89 o 
   5   4   0    23409.40    22831.79    298.68 o 
   6   4   0      487.68      556.51     27.59 o 
   7   4   0    14870.17    14727.80    206.76 o 
   8   4   0      581.49      649.62     51.66 o 
   9   4   0       31.29       21.73     35.21 o 
  10   4   0       15.48       22.75     40.46 o 
   2   5   0    58318.71    57986.89    712.58 o 
   3   5   0     7243.55     7595.87    123.36 o 
   4   5   0    21166.83    21002.35    276.05 o 
   5   5   0     1805.33     1820.07     46.09 o 
   6   5   0      397.19      421.29     37.82 o 
   7   5   0     1842.66     1877.37     51.14 o 
   8   5   0     4422.13     4352.30     95.65 o 
   9   5   0     1143.81     1167.89     59.69 o 
  10   5   0     6076.89     6153.27    164.62 o 
   0   6   0    62128.34    64641.04   1123.40 o 
   1   6   0    15235.82    15831.89    209.22 o 
   2   6   0     2010.75     2131.46     44.09 o 
   3   6   0    14042.15    14184.21    192.51 o 
   4   6   0     7277.23     7420.54    113.52 o 
   5   6   0    14847.97    14650.35    203.90 o 
   6   6   0     6133.49     6140.86    103.21 o 
   7   6   0    12142.85    12209.90    178.51 o 
   8   6   0      443.02      550.51     44.21 o 
   9   6   0      399.30      372.33     58.28 o 
  10   6   0      388.96      382.81     77.55 o 
   1   7   0     4124.02     4216.16     95.64 o 
   2   7   0    50414.96    49994.01    622.05 o 
   3   7   0    15650.46    15829.16    214.31 o 
   4   7   0    12549.57    12790.13    180.05 o 
   5   7   0     4420.60     4410.81     80.86 o 
   6   7   0     1957.18     2063.73     54.01 o 
   7   7   0      584.87      677.01     34.75 o 
   8   7   0     1295.50     1344.46     61.28 o 
   9   7   0     2828.89     2848.95    104.48 o 
  10   7   0     1776.55     1849.78    238.22 o 
   0   8   0    19017.17    19212.81    359.85 o 
   1   8   0      573.99      671.20     38.17 o 
   2   8   0    15955.36    16050.03    218.62 o 
   3   8   0     7940.61     7969.03    121.57 o 
   4   8   0      308.04      321.54     24.14 o 
   5   8   0     3957.87     4199.04     87.34 o 
   6   8   0    13603.96    13663.98    227.83 o 
   7   8   0     3704.18     3676.51     76.99 o 
   8   8   0     4289.83     4494.28    113.91 o 
   9   8   0      147.13      149.07     65.36 o 
   1   9   0     8236.34     8244.35    126.08 o 
   2   9   0     3856.70     4064.73     76.37 o 
   3   9   0    67657.51    65109.12    809.96 o 
   4   9   0     1857.19     1901.96     94.69 o 
   5   9   0     6075.66     6092.83    111.16 o 
   6   9   0      251.49      258.49     27.20 o 
   7   9   0     4048.86     4207.07    119.41 o 
   8   9   0      513.36      487.20     61.09 o 
   9   9   0     3287.27     2940.23    346.67 o 
   0  10   0    12686.14    12898.10    260.39 o 
   1  10   0      980.31     1015.21     36.93 o 
   2  10   0    12513.77    12415.20    179.27 o 
   3  10   0        6.31       41.37     21.46 o 
   4  10   0     7115.43     7121.77    150.88 o 
   5  10   0      221.00      237.98     27.00 o 
   6  10   0    10735.69    10821.11    181.43 o 
   7  10   0      771.03      850.76     52.39 o 
   8  10   0     6573.60     6858.23    239.07 o 
   9  10   0      300.65      378.68     80.00 o 
   1  11   0     3775.82     3984.58     78.57 o 
   2  11   0     6767.94     6600.95    110.69 o 
   3  11   0    36894.13    36621.15    473.08 o 
   4  11   0    11178.64    11247.35    169.69 o 
   5  11   0     4624.15     4699.09    100.24 o 
   6  11   0      718.88      793.77     77.53 o 
   7  11   0     3793.33     3926.93    157.91 o 
   8  11   0     1226.20     1300.12     86.73 o 
   9  11   0     2471.74     2594.68    148.76 o 
   0  12   0    17966.50    17647.69    347.20 o 
   1  12   0     5125.93     5358.20     97.57 o 
   2  12   0      761.43      774.28     37.02 o 
   3  12   0     4603.07     4585.07     92.55 o 
   4  12   0      257.04      302.63     30.95 o 
   5  12   0     2804.48     2771.83     88.04 o 
   6  12   0     1607.25     1632.46     93.46 o 
   7  12   0     5002.42     4905.50    125.33 o 
   8  12   0      989.85      989.66    133.98 o 
   1  13   0        9.43       47.71     24.81 o 
   2  13   0    17961.67    18425.40    257.19 o 
   3  13   0      117.50      152.60     27.88 o 
   4  13   0    14453.54    13725.03    253.47 o 
   5  13   0     4075.85     4103.62    111.45 o 
   6  13   0      362.26      418.12     46.50 o 
   7  13   0      635.08      664.45     53.85 o 
   8  13   0     2537.71     2592.36    214.61 o 
   0  14   0    11539.56    11516.33    248.91 o 
   1  14   0    12773.40    12777.33    191.30 o 
   2  14   0     1017.85     1113.50     48.50 o 
   3  14   0      157.78      203.69     33.37 o 
   4  14   0     1548.43     1687.89     73.12 o 
   5  14   0     6596.38     6538.65    150.16 o 
   6  14   0       49.20      -11.96     47.33 o 
   7  14   0     3995.73     4084.16    117.40 o 
   8  14   0        7.87        9.64     55.37 o 
   1  15   0      732.61      898.92     42.96 o 
   2  15   0    11944.10    11821.21    216.93 o 
   3  15   0     4810.40     4816.63    124.12 o 
   4  15   0    10716.78    10445.25    209.94 o 
   5  15   0       20.63       15.94     36.99 o 
   6  15   0      875.87      989.48     63.59 o 
   7  15   0      171.82      211.05     47.64 o 
   0  16   0     1957.82     2172.03     91.85 o 
   1  16   0    10584.42    11030.70    194.69 o 
   2  16   0     2564.56     2627.50     91.62 o 
   3  16   0      238.33      298.47     52.26 o 
   4  16   0      171.73      224.82     44.80 o 
   5  16   0     4882.91     4860.58    129.47 o 
   6  16   0     3298.71     3281.05    106.16 o 
   7  16   0     4197.15     4232.60    123.70 o 
   1  17   0     4015.51     3939.45    100.23 o 
   2  17   0     3132.03     3266.53    138.05 o 
   3  17   0     7425.67     7089.37    162.55 o 
   4  17   0      653.99      717.14     59.10 o 
   5  17   0     2589.35     2620.83     97.26 o 
   6  17   0     1094.73     1131.12     69.97 o 
   0  18   0    14082.57    14275.12    390.79 o 
   1  18   0     1933.08     1990.42     98.52 o 
   2  18   0     2075.84     2072.53     83.61 o 
   3  18   0        5.43       31.62     41.89 o 
   4  18   0     1397.61     1493.44     76.29 o 
   5  18   0     1252.80     1246.35     71.94 o 
   1  19   0     2625.16     2759.69    116.33 o 
   2  19   0      117.65      210.11     58.60 o 
   3  19   0     4069.51     4179.39    122.37 o 
   4  19   0      416.34      505.53     57.13 o 
   0  20   0    18032.38    19032.18    689.31 o 
   1  20   0     2251.46     2232.43    127.35 o 
   2  20   0     1237.74     1329.62     89.10 o 
   3  20   0      335.26      391.78     90.04 o 
   1  21   0     1102.11     1191.98    167.02 o 
  -9   0   1     9233.46     9208.37    321.15 o 
  -7   0   1    14060.66    14228.08    289.10 o 
  -5   0   1     1168.62     1152.10     44.43 o 
  -3   0   1    52013.14    51131.07   1077.65 o 
  -1   0   1    86548.05    83688.16   2073.19 o 
   3   0   1    57415.20    56730.86   1321.06 o 
   5   0   1    30242.52    30284.10    544.22 o 
   7   0   1      319.66      333.25     36.29 o 
   9   0   1     1159.47     1137.55     81.68 o 
 -10   1   1     2573.27     2744.89     91.81 o 
  -9   1   1       44.11       62.73     35.24 o 
  -8   1   1     1962.16     2096.57     74.34 o 
  -7   1   1       63.71       80.72     18.28 o 
  -6   1   1     9340.34     9238.79    151.31 o 
  -5   1   1      164.11      168.78     24.29 o 
  -4   1   1    23437.28    22977.41    293.71 o 
  -3   1   1      151.71      206.69     27.28 o 
  -2   1   1      400.23      416.55     15.55 o 
  -1   1   1       79.68      110.03      7.05 o 
   0   1   1    26582.63    27676.17    280.59 o 
   1   1   1     4530.20     4736.71     59.68 o 
   2   1   1    15909.42    15451.03    196.89 o 
   3   1   1     6178.48     6195.02     89.15 o 
   4   1   1    24863.21    24560.01    313.42 o 
   5   1   1     1011.37     1064.24     37.71 o 
   6   1   1     8252.62     7943.14    120.36 o 
   7   1   1     2766.74     2887.35     62.51 o 
   8   1   1    15542.96    15446.15    265.99 o 
   9   1   1      819.49      852.45     52.82 o 
  10   1   1      296.40      251.48     43.84 o 
 -10   2   1      311.57      350.84     46.14 o 
  -9   2   1     5651.90     5753.50    136.94 o 
  -8   2   1     3839.07     3853.24    102.80 o 
  -7   2   1    10495.39    10184.33    149.27 o 
  -6   2   1    11145.38    11096.65    157.99 o 
  -5   2   1      195.01      234.63     17.73 o 
  -3   2   1    25355.56    25549.20    382.92 o 
  -2   2   1   117591.69   112407.87   2183.02 o 
  -1   2   1    65375.80    63503.61    774.41 o 
   0   2   1    21006.11    21936.61    236.90 o 
   2   2   1    18146.96    18550.31    303.58 o 
   3   2   1    38836.29    38964.63    482.92 o 
   4   2   1     4360.12     4108.35     69.04 o 
   5   2   1    17754.64    17234.82    229.31 o 
   6   2   1     3900.97     3838.88     79.87 o 
   7   2   1       90.63       91.10     21.91 o 
   8   2   1     1404.87     1299.25     44.41 o 
   9   2   1     1050.19     1123.05     58.53 o 
  10   2   1      838.41      858.10     69.21 o 
 -10   3   1      350.80      356.29     46.66 o 
  -9   3   1      542.95      599.31    102.39 o 
  -8   3   1      298.63      323.95     49.89 o 
  -7   3   1    12360.34    12107.53    173.72 o 
  -6   3   1     3798.11     3786.97     69.20 o 
  -5   3   1     8367.29     8296.64    122.28 o 
  -4   3   1    27544.46    27525.07    351.10 o 
  -3   3   1     2686.55     2671.29     48.41 o 
  -1   3   1      187.31      210.89     32.99 o 
   0   3   1    39048.11    40025.13    452.98 o 
   1   3   1    20083.12    21040.97    285.39 o 
   2   3   1    13867.08    14549.44    188.65 o 
   3   3   1    32299.68    32066.25    401.72 o 
   4   3   1      118.20      180.03     18.88 o 
   5   3   1       89.59      139.10     24.85 o 
   6   3   1     1892.95     1829.99     51.74 o 
   7   3   1    17434.39    16816.70    231.35 o 
   8   3   1     4778.37     4607.74     85.92 o 
   9   3   1     4561.18     4607.02    116.84 o 
  10   3   1      177.46      311.11     49.34 o 
 -10   4   1     2128.25     2268.12     84.19 o 
  -9   4   1      557.30      624.51     49.85 o 
  -8   4   1    12553.52    12345.30    285.31 o 
  -7   4   1      539.61      585.92     28.94 o 
  -6   4   1    12059.21    11765.35    167.88 o 
  -5   4   1     4209.31     4173.14     73.43 o 
  -4   4   1     4682.63     4893.40     80.67 o 
  -3   4   1      534.38      535.37     22.86 o 
  -2   4   1   123437.71   117677.66   1426.05 o 
  -1   4   1      608.19      681.84     21.14 o 
   0   4   1    11879.12    12157.60    158.99 o 
   1   4   1    29499.47    30672.41    351.55 o 
   2   4   1    13111.38    13969.67    183.55 o 
   3   4   1      539.55      512.50     26.68 o 
   4   4   1    45724.98    46386.41    578.18 o 
   5   4   1     1776.92     1811.82     44.67 o 
   6   4   1    15319.62    15325.41    211.11 o 
   7   4   1     1084.39     1077.06     38.61 o 
   8   4   1      300.15      301.19     32.82 o 
   9   4   1      257.10      271.32     42.70 o 
  10   4   1     3912.47     4325.46    209.79 o 
 -10   5   1      135.64      154.04     45.62 o 
  -9   5   1     2396.78     2638.91     88.88 o 
  -8   5   1     3002.79     2839.72     88.70 o 
  -7   5   1     4754.03     4882.83     87.67 o 
  -6   5   1       32.73       28.82     23.98 o 
  -5   5   1    28252.21    27958.37    362.15 o 
  -4   5   1     1347.40     1303.20     36.81 o 
  -3   5   1    20984.43    21694.22    281.11 o 
  -2   5   1      115.86      129.42     13.99 o 
  -1   5   1     2273.54     2353.70     44.67 o 
   1   5   1    92804.09    90445.68   1215.96 o 
   2   5   1      291.76      344.13     17.55 o 
   3   5   1    31715.23    32552.62    411.41 o 
   4   5   1     7930.76     7822.19    117.14 o 
   5   5   1     4843.69     4860.28     83.33 o 
   6   5   1      134.80      156.21     22.26 o 
   7   5   1     9065.37     8942.31    137.89 o 
   8   5   1      302.71      357.24     29.34 o 
   9   5   1     4609.68     4605.37    133.53 o 
  10   5   1       65.33       -0.24     57.43 o 
 -10   6   1     1929.51     2066.26     92.93 o 
  -9   6   1     1343.55     1366.73     91.45 o 
  -8   6   1     5792.01     6054.80    143.32 o 
  -7   6   1     2342.14     2329.08     57.26 o 
  -6   6   1     2965.20     3074.82     65.16 o 
  -5   6   1      766.26      688.77     38.05 o 
  -4   6   1     9695.45     9586.29    140.24 o 
  -3   6   1    15917.36    16417.88    219.17 o 
  -2   6   1    32367.91    32948.56    415.14 o 
  -1   6   1    23386.70    24027.25    308.03 o 
   1   6   1     3959.99     4189.17     68.82 o 
   2   6   1       15.36      116.73     33.12 o 
   3   6   1     5237.36     5584.87    161.63 o 
   4   6   1    19083.84    18816.74    268.20 o 
   5   6   1     5378.24     5262.30     98.35 o 
   6   6   1    17761.85    17951.81    245.47 o 
   7   6   1        4.48       44.49     24.39 o 
   8   6   1      498.09      511.42     34.99 o 
   9   6   1      727.80      784.32     87.77 o 
  10   6   1     6039.24     6437.11    227.48 o 
 -10   7   1      872.39      945.25     96.03 o 
  -9   7   1     2666.34     2676.60    101.56 o 
  -8   7   1      100.49      135.66     36.49 o 
  -7   7   1     1611.49     1642.51     49.25 o 
  -6   7   1     5726.05     5595.30     98.89 o 
  -5   7   1    28070.48    27347.66    358.18 o 
  -4   7   1    10067.00     9846.42    144.93 o 
  -3   7   1     6523.66     6492.35    102.24 o 
  -2   7   1      135.15      169.01     19.20 o 
  -1   7   1     3847.73     3907.15     68.89 o 
   0   7   1    21805.21    22761.59    294.19 o 
   1   7   1    61714.81    61840.62    762.52 o 
   2   7   1    14074.09    14014.25    191.17 o 
   3   7   1     7969.81     8166.48    121.60 o 
   4   7   1     1960.24     1913.28     46.30 o 
   5   7   1     9877.22     9975.25    148.38 o 
   6   7   1     2142.94     2149.71     55.09 o 
   7   7   1     1345.41     1384.59     46.25 o 
   8   7   1     5492.27     5426.71    108.45 o 
   9   7   1     1149.92     1356.61    128.60 o 
  10   7   1      373.59      377.12     79.50 o 
  -9   8   1     5363.09     5578.06    156.00 o 
  -8   8   1      403.45      474.90     71.61 o 
  -7   8   1     7269.73     7207.12    121.62 o 
  -6   8   1      715.68      780.07     41.12 o 
  -5   8   1     1204.93     1330.03     42.61 o 
  -4   8   1      688.52      712.93     31.09 o 
  -3   8   1    17282.76    17184.38    232.95 o 
  -2   8   1      640.37      724.84     47.91 o 
  -1   8   1    19191.46    19823.38    263.18 o 
   0   8   1      105.10      178.62     19.31 o 
   1   8   1     5221.21     5100.15     85.65 o 
   2   8   1      885.51     1013.47     34.91 o 
   3   8   1    17996.34    18088.46    243.45 o 
   4   8   1     3427.45     3563.47     68.89 o 
   5   8   1    15639.87    15741.32    219.70 o 
   6   8   1     5451.85     5364.10     95.90 o 
   7   8   1     1670.38     1644.90     55.78 o 
   8   8   1      364.38      283.01     39.19 o 
   9   8   1     1952.05     2005.57    124.53 o 
  -9   9   1      573.97      637.04    124.51 o 
  -8   9   1      836.80     1001.36     64.56 o 
  -7   9   1      256.53      295.43     29.73 o 
  -6   9   1    12341.68    12584.30    202.26 o 
  -5   9   1     1854.39     1722.38     60.28 o 
  -4   9   1    36840.38    36187.74    465.64 o 
  -3   9   1      763.47      804.51     35.20 o 
  -2   9   1       37.46       75.41     24.61 o 
  -1   9   1       86.05       95.54     26.17 o 
   0   9   1    39559.22    39565.28    501.26 o 
   1   9   1     3005.25     3082.34     70.19 o 
   2   9   1    37289.09    37251.70    474.55 o 
   3   9   1      270.66      480.05     92.81 o 
   4   9   1     1224.39     1166.66     39.39 o 
   5   9   1     2868.22     2810.94     63.00 o 
   6   9   1     5229.87     5091.82    102.80 o 
   7   9   1       14.86        9.59     34.34 o 
   8   9   1     6145.80     5970.52    138.28 o 
   9   9   1        0.54       31.32     61.95 o 
  -9  10   1     4721.56     4901.35    421.84 o 
  -8  10   1     1133.17     1144.89    186.80 o 
  -7  10   1     7388.21     7616.87    150.39 o 
  -6  10   1       67.97       74.87     24.62 o 
  -5  10   1     3043.29     3163.11     71.07 o 
  -4  10   1      669.76      740.60     35.07 o 
  -3  10   1     3654.14     3682.31     75.03 o 
  -2  10   1       83.90       68.66     21.78 o 
  -1  10   1    12123.46    12142.58    175.19 o 
   0  10   1     1315.07     1288.71     40.83 o 
   1  10   1    18820.39    19211.85    259.35 o 
   2  10   1      127.93      134.31     21.92 o 
   3  10   1    12226.08    12189.64    177.18 o 
   4  10   1     2435.20     2559.86     60.25 o 
   5  10   1    17108.88    17260.69    263.75 o 
   6  10   1      265.06      285.82     39.94 o 
   7  10   1     2138.56     2175.00     79.19 o 
   8  10   1       10.10       -8.69     49.28 o 
   9  10   1     1361.40     1311.93    110.35 o 
  -9  11   1      329.16      452.11     85.29 o 
  -8  11   1      470.33      493.74     79.14 o 
  -7  11   1       16.17       19.88     32.85 o 
  -6  11   1     9474.65     9701.67    168.61 o 
  -5  11   1     9668.92     9860.85    155.06 o 
  -4  11   1    22638.54    22076.57    326.61 o 
  -3  11   1    11395.76    11309.20    170.11 o 
  -2  11   1      117.15      138.97     24.42 o 
  -1  11   1     3645.57     3595.65     73.95 o 
   0  11   1    25542.41    26044.00    343.99 o 
   1  11   1    10847.64    10841.25    160.64 o 
   2  11   1    23835.39    23995.15    319.47 o 
   3  11   1      754.43      801.48     39.92 o 
   4  11   1      219.89      295.12     38.79 o 
   5  11   1      474.47      588.75     47.00 o 
   6  11   1     5477.52     5293.25    129.46 o 
   7  11   1      508.13      466.31     56.22 o 
   8  11   1     5826.29     5623.95    172.75 o 
   9  11   1     1055.10     1105.35    192.36 o 
  -8  12   1     3472.91     3673.30    396.32 o 
  -7  12   1     2485.43     2447.62     85.44 o 
  -6  12   1      498.48      480.78     45.80 o 
  -5  12   1        7.35       24.13     25.33 o 
  -4  12   1     2487.88     2564.34     66.31 o 
  -3  12   1     6557.52     6631.68    123.85 o 
  -2  12   1     3478.61     3665.23     78.22 o 
  -1  12   1    11186.23    10982.60    165.97 o 
   0  12   1     7249.21     7473.70    122.75 o 
   1  12   1     1581.89     1691.09     53.76 o 
   2  12   1       48.13       53.14     22.38 o 
   3  12   1     7941.02     7752.99    141.65 o 
   4  12   1    15234.54    14880.20    270.56 o 
   5  12   1     4498.80     4556.40    130.61 o 
   6  12   1     5388.94     5185.49    165.74 o 
   7  12   1       65.22       79.34     38.65 o 
   8  12   1      335.61      389.50     65.66 o 
  -8  13   1      146.22      177.07     70.44 o 
  -7  13   1     1754.80     1840.90     75.82 o 
  -6  13   1      563.30      651.01     51.28 o 
  -5  13   1    22722.19    21859.02    374.91 o 
  -4  13   1     3731.70     3680.52     81.66 o 
  -3  13   1     4941.37     4907.16     95.35 o 
  -2  13   1       20.51       72.19     29.99 o 
  -1  13   1     5809.82     5860.66    105.97 o 
   0  13   1     2410.43     2356.48     62.37 o 
   1  13   1    32212.04    32081.80    492.79 o 
   2  13   1      282.35      342.09     29.67 o 
   3  13   1     8965.66     8764.36    180.72 o 
   4  13   1     3361.08     3385.62    101.21 o 
   5  13   1     3124.61     2972.50    104.22 o 
   6  13   1     1019.85      917.11     58.81 o 
   7  13   1     4301.18     4116.52    157.47 o 
   8  13   1     1925.83     2177.14    112.30 o 
  -8  14   1     3938.75     4334.92    726.87 o 
  -7  14   1      268.04      213.26     58.50 o 
  -6  14   1     2016.18     2043.75     80.58 o 
  -5  14   1      658.69      666.74     79.61 o 
  -4  14   1     4669.55     4653.03    119.66 o 
  -3  14   1       21.87       53.56     27.36 o 
  -2  14   1    14156.96    14225.77    209.69 o 
  -1  14   1     1781.08     1871.60     57.52 o 
   0  14   1    10753.83    10593.23    224.59 o 
   1  14   1      768.18      851.00     39.66 o 
   2  14   1      977.77      932.90     48.19 o 
   3  14   1      932.95      855.26     56.07 o 
   4  14   1     9271.96     9205.12    190.62 o 
   5  14   1      190.05      121.61     41.46 o 
   6  14   1     5745.56     5589.99    284.43 o 
   7  14   1      511.11      512.68     52.31 o 
  -7  15   1     2512.73     2716.55    121.76 o 
  -6  15   1     2384.20     2303.46     99.58 o 
  -5  15   1     8727.09     8888.88    187.74 o 
  -4  15   1      602.49      581.13     50.70 o 
  -3  15   1     2637.62     2622.60     78.99 o 
  -2  15   1        9.59      -17.70     26.13 o 
  -1  15   1      825.89      983.04     45.28 o 
   0  15   1     2274.64     2298.63     64.21 o 
   1  15   1    16980.36    16824.86    405.33 o 
   2  15   1     5469.80     5179.67    139.95 o 
   3  15   1     8940.25     8761.15    203.84 o 
   4  15   1     1770.79     1843.96     79.07 o 
   5  15   1      786.49      682.49     56.12 o 
   6  15   1      533.03      561.66     53.60 o 
   7  15   1     7505.74     7801.93    195.85 o 
  -7  16   1      789.40      857.76     81.49 o 
  -6  16   1     3586.12     3617.92    129.71 o 
  -5  16   1       25.22       40.22     39.93 o 
  -4  16   1      264.95      206.50     43.41 o 
  -3  16   1     2630.66     2621.14     88.34 o 
  -2  16   1    21065.29    21119.46    327.48 o 
  -1  16   1     2014.75     2066.47     63.49 o 
   0  16   1     2226.47     2313.24     88.97 o 
   1  16   1      168.79      214.54     37.89 o 
   2  16   1     3138.11     3096.07     99.62 o 
   3  16   1      768.76      935.32     62.10 o 
   4  16   1     6093.70     6007.75    148.73 o 
   5  16   1     3153.63     3196.90    105.16 o 
   6  16   1     2106.26     1869.08    129.06 o 
  -6  17   1     5486.46     5779.72    156.94 o 
  -5  17   1      359.26      430.58     52.15 o 
  -4  17   1     4642.99     4731.37    126.33 o 
  -3  17   1      478.29      522.50     51.01 o 
  -2  17   1        3.97        1.40     33.88 o 
  -1  17   1       84.22       93.39     42.76 o 
   0  17   1     3637.34     3868.34    120.42 o 
   1  17   1     1647.00     1680.73     88.44 o 
   2  17   1     9741.07     9586.65    200.85 o 
   3  17   1     2471.99     2602.24     94.19 o 
   4  17   1      583.11      525.30     56.26 o 
   5  17   1       27.80      -24.90     58.86 o 
   6  17   1     3144.58     3037.68    107.26 o 
  -5  18   1      402.94      364.75     53.58 o 
  -4  18   1       70.31       92.05     43.04 o 
  -3  18   1     8736.90     9038.42    191.41 o 
  -2  18   1     4621.37     4693.73    150.69 o 
  -1  18   1    12557.45    13509.14    304.58 o 
   0  18   1       23.20       32.17     49.26 o 
   1  18   1      270.04      363.93     53.68 o 
   2  18   1      530.87      512.95     55.17 o 
   3  18   1     3198.67     3182.82    108.03 o 
   4  18   1       50.72       91.30     45.59 o 
   5  18   1     5143.84     4858.84    136.70 o 
  -4  19   1     3176.19     3200.24    161.56 o 
  -3  19   1       11.83        2.52     51.92 o 
  -2  19   1      352.41      348.78     62.03 o 
  -1  19   1      196.09      153.47     66.54 o 
   0  19   1     4877.71     4951.45    156.67 o 
   1  19   1        4.75       75.85     54.62 o 
   2  19   1     6112.14     6231.95    155.69 o 
   3  19   1       49.86       67.31     45.32 o 
   4  19   1     2322.73     2409.09     98.94 o 
  -3  20   1     4798.33     4674.82    159.80 o 
  -2  20   1      764.50      717.99     88.86 o 
  -1  20   1     8754.88     8490.01    268.18 o 
   0  20   1      965.76     1064.05    100.58 o 
   1  20   1       29.48      -25.15     50.97 o 
   2  20   1       81.01      102.47     57.39 o 
   3  20   1     3755.36     3675.91    143.37 o 
  -1  21   1     1197.60     1264.87    106.82 o 
   0  21   1     2309.56     2493.86    240.60 o 
 -10   0   2     6651.51     6497.87    393.63 o 
  -8   0   2    10495.76    10040.74    279.87 o 
  -6   0   2     1939.64     2043.33     63.78 o 
  -2   0   2    23263.64    23435.13    649.74 o 
   0   0   2    14316.89    14704.23    261.99 o 
   2   0   2    34796.92    36305.76    633.66 o 
   4   0   2    25419.57    25369.71    458.47 o 
   6   0   2     2191.63     2255.79     75.24 o 
   8   0   2    10954.88    10861.32    249.55 o 
  10   0   2     2267.67     2551.21    123.79 o 
 -10   1   2      145.28      206.42     43.21 o 
  -9   1   2     4600.42     4625.52    119.34 o 
  -8   1   2     1352.98     1331.01     60.87 o 
  -7   1   2     3888.49     3870.80     84.09 o 
  -6   1   2       98.34      118.58     15.15 o 
  -5   1   2     7932.58     7999.93    116.04 o 
  -4   1   2      800.69      814.18     37.12 o 
  -3   1   2       95.23      102.45     15.58 o 
  -2   1   2     1010.42     1069.67     29.39 o 
  -1   1   2    59319.86    60144.50    705.35 o 
   0   1   2    13535.66    13937.86    153.14 o 
   1   1   2    70814.03    70401.30   1099.90 o 
   2   1   2     4029.74     3999.71     60.73 o 
   3   1   2      896.60     1011.90     28.54 o 
   4   1   2      445.61      448.14     27.99 o 
   5   1   2    23768.78    23207.02    301.19 o 
   6   1   2     8665.69     8648.84    129.71 o 
   7   1   2    16293.66    15933.71    220.40 o 
   8   1   2       20.63       33.93     23.84 o 
   9   1   2      103.87      138.21     36.92 o 
  10   1   2      110.93      158.35     41.03 o 
 -10   2   2     3117.39     3057.27    122.87 o 
  -9   2   2     3808.16     3840.59    126.43 o 
  -8   2   2     4975.83     4808.27    118.69 o 
  -7   2   2       52.78       78.37     23.16 o 
  -6   2   2     1449.77     1424.03     43.47 o 
  -5   2   2    10700.53    10680.22    149.52 o 
  -4   2   2    39990.98    38268.26    559.53 o 
  -3   2   2    74045.56    72929.84    891.26 o 
  -2   2   2    11485.61    11502.60    180.74 o 
  -1   2   2     4471.43     4792.88     67.40 o 
   1   2   2    74761.54    75653.36    864.71 o 
   2   2   2    21712.46    22125.67    278.96 o 
   3   2   2    11042.74    11158.94    150.63 o 
   4   2   2    21581.91    21576.04    278.88 o 
   5   2   2      143.14      162.81     25.62 o 
   6   2   2      511.17      537.34     28.27 o 
   7   2   2     1410.13     1281.61     55.74 o 
   8   2   2     2579.27     2681.53     63.39 o 
   9   2   2     1104.19     1193.52     59.57 o 
  10   2   2     1339.70     1542.30    132.27 o 
 -10   3   2      196.38      190.68     43.44 o 
  -9   3   2      294.05      288.49     42.33 o 
  -8   3   2     5923.65     5722.61    133.95 o 
  -7   3   2     8054.62     7921.50    138.91 o 
  -6   3   2     6011.80     5987.08    120.52 o 
  -5   3   2     5781.03     5624.33    115.04 o 
  -4   3   2     2671.22     2731.44     52.18 o 
  -2   3   2     8064.04     7910.82    124.83 o 
  -1   3   2    37098.66    37324.96    495.80 o 
   0   3   2    16231.10    16573.45    209.90 o 
   1   3   2     3090.70     3018.00    130.68 o 
   2   3   2    29998.35    30923.90    421.83 o 
   3   3   2     6194.05     6394.90    114.03 o 
   4   3   2     5469.56     5256.48     89.36 o 
   5   3   2     2521.96     2519.53     53.68 o 
   6   3   2    34804.68    33757.65    432.12 o 
   7   3   2     2491.27     2476.28     59.16 o 
   8   3   2      534.41      523.81     31.87 o 
   9   3   2      368.93      437.75     50.83 o 
  10   3   2      729.78      890.56     62.45 o 
 -10   4   2       13.87       16.66     37.88 o 
  -9   4   2     7855.78     7812.71    170.14 o 
  -8   4   2      106.68       50.22     37.61 o 
  -7   4   2      103.25      218.78     54.13 o 
  -6   4   2     1311.75     1274.58     37.50 o 
  -5   4   2    17736.99    17334.70    233.11 o 
  -4   4   2      967.85     1055.00     38.96 o 
  -3   4   2    67683.14    64741.25   1201.98 o 
  -2   4   2      776.38      847.65     24.47 o 
  -1   4   2     1023.21     1009.98     29.61 o 
   0   4   2    14682.41    15333.84    182.53 o 
   1   4   2    68350.50    68965.92   1033.14 o 
   2   4   2     4966.74     4994.00     72.76 o 
   3   4   2    28279.96    28339.91    359.03 o 
   4   4   2    10231.19    10574.63    149.20 o 
   5   4   2     3106.33     3129.03     61.61 o 
   6   4   2       60.60       65.29     21.78 o 
   7   4   2     3692.32     3619.83     73.50 o 
   8   4   2     2523.69     2771.74     65.81 o 
   9   4   2     5220.14     5496.44    151.44 o 
  10   4   2      173.27      152.08     62.64 o 
 -10   5   2      162.07      207.92     43.62 o 
  -9   5   2      531.80      611.91     51.13 o 
  -8   5   2     4993.17     4913.84    121.96 o 
  -7   5   2      363.70      408.39     36.13 o 
  -6   5   2    29106.65    28747.53    374.28 o 
  -5   5   2      104.44      101.98     29.54 o 
  -4   5   2      213.14      213.48     19.13 o 
  -2   5   2    40356.92    39961.11    497.21 o 
  -1   5   2     3796.43     4068.33     66.76 o 
   0   5   2    44695.42    44697.07    656.16 o 
   1   5   2       82.95      139.33     17.12 o 
   2   5   2    12004.63    12411.18    163.03 o 
   3   5   2     8227.02     8007.67    116.48 o 
   4   5   2    11008.20    10870.20    179.05 o 
   5   5   2     4956.07     4907.95     84.35 o 
   6   5   2    22453.50    21922.64    292.52 o 
   7   5   2     1118.89     1082.38     39.66 o 
   8   5   2     1745.14     1739.16     57.22 o 
   9   5   2        8.83       53.04     41.00 o 
  10   5   2      863.71      807.96     87.62 o 
 -10   6   2     1638.27     1707.42     85.64 o 
  -9   6   2     3497.26     3455.70    153.95 o 
  -8   6   2     1027.58      927.01     54.58 o 
  -7   6   2       79.96      121.60     28.47 o 
  -6   6   2      104.82      106.83     20.77 o 
  -5   6   2     7416.45     7242.43    114.84 o 
  -4   6   2    15013.73    15001.22    206.10 o 
  -3   6   2    18761.48    19126.54    252.13 o 
  -2   6   2     7591.50     7954.77    115.81 o 
  -1   6   2    19777.97    19661.61    256.34 o 
   0   6   2     5977.42     6173.13     92.70 o 
   1   6   2    13447.36    13253.75    172.89 o 
   2   6   2     6198.18     6417.03    112.72 o 
   3   6   2    41710.18    41269.30    517.40 o 
   4   6   2     2446.61     2510.14     52.14 o 
   5   6   2     2610.73     2628.39     57.65 o 
   6   6   2      390.27      402.96     27.63 o 
   7   6   2     1281.16     1299.22     49.09 o 
   8   6   2      482.82      469.11     35.63 o 
   9   6   2    10220.32    10613.70    312.01 o 
  10   6   2      428.31      497.68     81.98 o 
 -10   7   2      619.50      584.58     60.35 o 
  -9   7   2      449.23      558.16     50.65 o 
  -8   7   2     2976.87     3043.07    105.07 o 
  -7   7   2     2237.39     2427.79     71.05 o 
  -6   7   2    28495.38    27825.55    367.56 o 
  -5   7   2     5609.76     5588.71    133.76 o 
  -4   7   2      820.81      824.17     31.99 o 
  -3   7   2      963.27      891.29     32.32 o 
  -2   7   2    27955.00    28039.91    359.91 o 
  -1   7   2    22016.98    22328.47    290.87 o 
   0   7   2    25916.81    26081.97    334.80 o 
   1   7   2    24370.63    25756.25    330.12 o 
   2   7   2      101.18      149.73     17.16 o 
   3   7   2      193.80      235.82     22.43 o 
   4   7   2    11213.90    11194.21    159.80 o 
   5   7   2     5683.10     5628.10     95.00 o 
   6   7   2     4735.38     4755.30     86.94 o 
   7   7   2     4672.14     4408.52     93.04 o 
   8   7   2      878.89      892.52     51.87 o 
   9   7   2       82.23      121.41     61.04 o 
  -9   8   2      479.54      522.10     56.31 o 
  -8   8   2     2056.37     2083.93    119.06 o 
  -7   8   2      213.47      227.04     44.46 o 
  -6   8   2     3802.10     3962.09     79.76 o 
  -5   8   2       70.33      110.86     22.67 o 
  -4   8   2    14462.25    14449.91    202.73 o 
  -3   8   2      652.16      597.98     31.93 o 
  -2   8   2    13303.31    13275.64    185.74 o 
  -1   8   2    15850.10    16689.50    226.48 o 
   0   8   2      211.04      233.91     21.39 o 
   1   8   2     4890.48     5169.51     91.32 o 
   2   8   2    29027.23    29626.15    379.74 o 
   3   8   2     9435.78     9558.82    149.01 o 
   4   8   2    17570.44    17733.18    263.79 o 
   5   8   2     1067.34     1145.44     45.12 o 
   6   8   2        1.69       14.44     23.38 o 
   7   8   2       54.42       98.25     38.29 o 
   8   8   2     6645.15     7106.12    155.71 o 
   9   8   2     3874.14     3712.36    196.27 o 
  -9   9   2      361.90      347.89     53.46 o 
  -8   9   2      175.95      204.02     40.02 o 
  -7   9   2    22334.28    22485.90    344.23 o 
  -6   9   2     2294.13     2366.06     61.74 o 
  -5   9   2    12654.97    12833.82    187.89 o 
  -4   9   2      231.16      261.09     31.20 o 
  -3   9   2     3658.14     3612.46     72.01 o 
  -2   9   2     1686.27     1799.57     48.11 o 
  -1   9   2    62203.68    62483.75    776.65 o 
   1   9   2    12969.78    12808.66    179.17 o 
   2   9   2       70.28       84.08     24.91 o 
   3   9   2     9262.05     9348.48    154.28 o 
   4   9   2     2066.62     2072.70     52.07 o 
   5   9   2     7458.52     7101.63    146.19 o 
   6   9   2      148.75      158.25     36.75 o 
   7   9   2     6523.68     6320.86    144.13 o 
   8   9   2       19.97       34.61     35.42 o 
   9   9   2      161.11      239.63    125.67 o 
  -9  10   2      112.30      128.27     70.80 o 
  -8  10   2     2914.17     3199.01    113.47 o 
  -7  10   2       46.60       72.22     31.47 o 
  -6  10   2     4076.53     3946.60     83.20 o 
  -5  10   2     2495.35     2629.74     64.96 o 
  -4  10   2    10571.12    10504.82    159.52 o 
  -3  10   2       11.23       12.83     21.07 o 
  -2  10   2     9612.77     9741.91    148.33 o 
  -1  10   2       10.63       19.81     22.69 o 
   0  10   2      914.66      878.20     34.36 o 
   1  10   2       68.24       93.58     22.37 o 
   2  10   2    28333.17    27924.56    363.12 o 
   3  10   2     4291.99     4291.11     79.15 o 
   4  10   2    35440.07    34268.62    551.66 o 
   5  10   2      175.06      211.74     36.82 o 
   6  10   2      104.18      118.21     36.17 o 
   7  10   2      918.33      926.44     55.57 o 
   8  10   2     8344.54     8386.94    179.31 o 
   9  10   2      117.41      146.30     82.26 o 
  -9  11   2      695.31      701.84     91.09 o 
  -8  11   2     1243.74     1176.30    164.94 o 
  -7  11   2    11645.22    11685.37    283.64 o 
  -6  11   2     6088.50     6260.88    113.27 o 
  -5  11   2     5691.17     5816.78    106.66 o 
  -4  11   2       37.77       64.33     25.09 o 
  -3  11   2      698.79      740.36     36.37 o 
  -2  11   2    10220.07    10311.42    172.15 o 
  -1  11   2    33232.68    33098.42    446.63 o 
   0  11   2    15793.80    16160.29    246.87 o 
   1  11   2    12691.48    13144.85    187.86 o 
   2  11   2      635.54      632.05     28.41 o 
   3  11   2     5290.95     5127.75    121.82 o 
   4  11   2     5534.29     5382.39    128.93 o 
   5  11   2     6035.88     5779.34    135.80 o 
   6  11   2      316.18      291.76     42.55 o 
   7  11   2     3661.90     3716.48    107.83 o 
   8  11   2     2012.71     2172.38     83.77 o 
  -8  12   2     1952.69     2079.69    167.38 o 
  -7  12   2        1.28       89.56     58.30 o 
  -6  12   2      195.04      236.82     34.98 o 
  -5  12   2     4617.50     4799.80    133.52 o 
  -4  12   2     9040.29     9146.00    147.80 o 
  -3  12   2     2981.35     3009.58     72.21 o 
  -2  12   2     3902.30     3876.28     80.61 o 
  -1  12   2     7685.55     7671.26    125.86 o 
   0  12   2       26.45      112.25     42.49 o 
   1  12   2     2092.60     2032.56     53.15 o 
   2  12   2     5445.13     5570.18    112.34 o 
   3  12   2    17090.01    17101.99    302.88 o 
   4  12   2     4227.24     3968.90    109.40 o 
   5  12   2     1871.97     1835.06     73.73 o 
   6  12   2        8.63       30.82     37.68 o 
   7  12   2     1145.88     1237.56     66.51 o 
   8  12   2     1870.16     1763.45    130.24 o 
  -8  13   2     4404.50     4247.65    184.61 o 
  -7  13   2       41.07      115.23     51.41 o 
  -6  13   2    11984.61    11749.28    242.00 o 
  -5  13   2      148.77      147.24     32.30 o 
  -4  13   2       81.80      110.75     28.92 o 
  -3  13   2        1.98       36.32     28.64 o 
  -2  13   2    14381.04    14058.71    206.02 o 
  -1  13   2     3873.08     3960.00    123.58 o 
   0  13   2    28365.79    28196.75    374.47 o 
   1  13   2     4549.11     4353.80    122.56 o 
   2  13   2      195.53      232.27     56.28 o 
   3  13   2      247.74      249.44     42.09 o 
   4  13   2     5801.70     5579.28    135.85 o 
   5  13   2     1211.44     1296.63     66.60 o 
   6  13   2     4290.42     4231.84    142.21 o 
   7  13   2      751.05      799.66     58.50 o 
   8  13   2     1026.52     1043.34     66.56 o 
  -8  14   2      389.89      313.85     76.81 o 
  -7  14   2       92.69      142.30     53.20 o 
  -6  14   2      270.04      275.43     44.86 o 
  -5  14   2     4955.98     5088.84    126.83 o 
  -4  14   2     3659.93     3693.54     84.64 o 
  -3  14   2    14170.26    14254.86    211.15 o 
  -2  14   2      152.21      142.37     29.95 o 
  -1  14   2     2933.28     2893.66     70.83 o 
   0  14   2     1276.33     1271.46     46.59 o 
   1  14   2     7176.45     7249.89    146.79 o 
   2  14   2       76.80      111.99     49.45 o 
   3  14   2    15221.00    14755.14    273.93 o 
   4  14   2      116.52      153.18     41.78 o 
   5  14   2     2535.83     2434.90     90.36 o 
   6  14   2      799.29      692.97     55.93 o 
   7  14   2      970.15     1003.47     87.92 o 
  -7  15   2     2321.25     2379.47    112.55 o 
  -6  15   2     6414.67     6766.37    206.19 o 
  -5  15   2      702.36      785.24     55.50 o 
  -4  15   2      733.34      785.13     47.89 o 
  -3  15   2     2943.27     2899.91     79.49 o 
  -2  15   2     5859.34     5825.24    130.82 o 
  -1  15   2     1400.97     1360.76     50.54 o 
   0  15   2    12193.32    12403.56    213.35 o 
   1  15   2     1044.24     1100.26     62.59 o 
   2  15   2     3424.40     3414.05    140.88 o 
   3  15   2      659.87      596.22     54.00 o 
   4  15   2     4608.13     4417.97    123.48 o 
   5  15   2       46.38       40.37     40.88 o 
   6  15   2    11216.81    11408.25    434.85 o 
   7  15   2       22.00       29.67     50.54 o 
  -7  16   2      202.52      189.72     61.25 o 
  -6  16   2      114.07      110.34     43.53 o 
  -5  16   2     2441.59     2496.64    102.87 o 
  -4  16   2      955.08     1043.70     66.39 o 
  -3  16   2    15530.38    15449.07    252.64 o 
  -2  16   2     4252.27     4211.29     90.94 o 
  -1  16   2      104.52      118.24     36.73 o 
   0  16   2      112.01      138.59     36.77 o 
   1  16   2     9191.98     8589.59    221.64 o 
   2  16   2     5798.67     5779.01    144.10 o 
   3  16   2     4280.50     4108.61    155.38 o 
   4  16   2     1464.18     1520.71     75.29 o 
   5  16   2     1253.69     1247.06     69.60 o 
   6  16   2      675.21      693.54     60.94 o 
  -6  17   2      864.67      915.17     76.49 o 
  -5  17   2     1501.23     1504.98     73.78 o 
  -4  17   2      368.28      303.36     46.30 o 
  -3  17   2      438.68      434.88     46.08 o 
  -2  17   2     1319.96     1398.53     72.30 o 
  -1  17   2     5850.47     5881.19    129.27 o 
   0  17   2     1433.09     1445.63     72.40 o 
   1  17   2     5843.12     5751.96    144.40 o 
   2  17   2     3907.65     4013.98    119.47 o 
   3  17   2       29.79      100.58     44.71 o 
   4  17   2      293.15      317.15     51.38 o 
   5  17   2     6934.61     7050.95    193.11 o 
   6  17   2     4983.73     5118.00    151.76 o 
  -5  18   2      103.57      122.58     45.72 o 
  -4  18   2     9364.82     9545.45    199.59 o 
  -3  18   2     2887.41     3329.46    128.71 o 
  -2  18   2     6506.37     6775.47    185.03 o 
  -1  18   2        0.65        7.99     47.01 o 
   0  18   2     2369.04     2372.67     92.36 o 
   1  18   2     1527.58     1686.78     80.79 o 
   2  18   2     7040.01     6961.96    166.05 o 
   3  18   2      512.45      536.78     57.84 o 
   4  18   2     3171.67     3184.66    114.89 o 
   5  18   2       90.75       36.01     47.10 o 
  -4  19   2       65.75      -32.10     53.33 o 
  -3  19   2     1365.50     1587.83     93.57 o 
  -2  19   2       90.62       88.07     90.13 o 
  -1  19   2     7618.14     8114.22    213.99 o 
   0  19   2      377.55      318.33     60.81 o 
   1  19   2     5474.09     5745.97    148.58 o 
   2  19   2      241.54      234.09     50.66 o 
   3  19   2      174.10      175.17     50.29 o 
   4  19   2       52.77       21.95     47.51 o 
  -3  20   2     1548.42     1572.75    126.90 o 
  -2  20   2     3024.07     3264.57    155.96 o 
  -1  20   2      151.18      179.38    112.85 o 
   0  20   2     1154.59     1150.24     85.54 o 
   1  20   2      302.08      387.50     66.34 o 
   2  20   2     4306.57     4077.50    286.23 o 
   3  20   2      864.61      818.71     69.68 o 
  -9   0   3      739.71      663.12     82.81 o 
  -7   0   3     5322.38     5363.02    175.98 o 
  -5   0   3    95952.76    90845.56   1574.46 o 
  -3   0   3      730.75      701.83    106.87 o 
  -1   0   3    82662.71    80104.02   1382.82 o 
   1   0   3    25214.81    26295.04    465.90 o 
   3   0   3     7776.37     8121.15    164.12 o 
   5   0   3      764.95      799.83     57.37 o 
   7   0   3     7773.50     7814.80    175.64 o 
   9   0   3     5327.98     5706.48    147.56 o 
 -10   1   3     2626.69     2795.36     94.63 o 
  -9   1   3       57.42       44.39     35.11 o 
  -8   1   3     6761.47     6465.13    146.02 o 
  -7   1   3       83.62       53.94     28.82 o 
  -6   1   3     2691.81     2750.64     51.33 o 
  -5   1   3     1191.77     1177.21     28.11 o 
  -4   1   3     6158.02     6096.07    108.95 o 
  -3   1   3     3279.24     3446.63     60.39 o 
  -2   1   3    33900.33    33934.72    414.70 o 
  -1   1   3     5724.05     5785.00     88.14 o 
   0   1   3    62607.05    61405.23    749.68 o 
   1   1   3    74753.59    78861.77   1054.99 o 
   2   1   3    12966.63    12932.69    193.00 o 
   3   1   3     5935.85     5954.43     89.39 o 
   4   1   3    71950.16    70472.95    865.58 o 
   5   1   3     4381.64     4344.41     78.70 o 
   6   1   3     3453.27     3434.95     68.38 o 
   7   1   3       28.55       38.93     22.74 o 
   8   1   3     1095.66     1100.31     42.09 o 
   9   1   3      669.09      702.22     37.51 o 
  10   1   3     4335.03     4372.89    128.42 o 
 -10   2   3     2592.69     2595.55    174.66 o 
  -9   2   3       79.37       54.96     37.52 o 
  -8   2   3      100.66      160.27     37.38 o 
  -7   2   3     6744.65     6330.29    156.42 o 
  -6   2   3    17726.46    17367.33    233.22 o 
  -5   2   3    29069.27    28643.94    366.32 o 
  -4   2   3    11113.28    10588.53    206.70 o 
  -3   2   3     1248.55     1163.30     28.38 o 
  -2   2   3    24808.54    25390.32    319.39 o 
  -1   2   3    39875.82    40136.73    619.86 o 
   0   2   3     2125.77     2047.90     56.59 o 
   1   2   3    40445.77    41409.73    567.45 o 
   2   2   3    14448.84    15230.24    198.14 o 
   3   2   3     6993.67     7091.13    103.40 o 
   4   2   3     1435.06     1508.20     39.11 o 
   5   2   3     4378.12     4465.46     77.89 o 
   6   2   3     2453.36     2506.76     57.52 o 
   7   2   3    12833.25    12718.84    183.15 o 
   8   2   3     1085.24     1220.97     43.07 o 
   9   2   3      837.81      877.61     43.20 o 
  10   2   3     1100.36     1099.14     67.21 o 
 -10   3   3     1164.18     1233.75     66.73 o 
  -9   3   3     1630.30     1625.17     88.16 o 
  -8   3   3     6849.80     6578.55    147.68 o 
  -7   3   3     5180.77     5068.29    148.04 o 
  -6   3   3       24.58       52.61     15.83 o 
  -5   3   3     1041.85     1131.43     31.32 o 
  -4   3   3     9095.58     9290.10    140.24 o 
  -3   3   3    35449.25    35913.29    449.41 o 
  -2   3   3    15847.11    16243.37    210.19 o 
  -1   3   3    22078.16    22562.16    311.71 o 
   1   3   3     2485.45     2593.99     43.80 o 
   2   3   3     7963.74     8468.37    117.47 o 
   3   3   3    35406.09    35314.85    442.87 o 
   4   3   3    10469.73    10652.30    150.09 o 
   5   3   3    29259.45    29036.99    373.70 o 
   6   3   3      831.03      826.88     34.17 o 
   7   3   3       30.88       37.01     23.38 o 
   8   3   3      116.47      135.08     25.81 o 
   9   3   3     2319.05     2285.72     76.30 o 
  10   3   3     1129.92     1221.74     96.51 o 
 -10   4   3     2455.67     2385.39    126.18 o 
  -9   4   3        0.48        1.61     34.91 o 
  -8   4   3     1171.26     1170.05     67.76 o 
  -7   4   3      160.02      204.78     35.15 o 
  -6   4   3    30040.85    29332.00    379.34 o 
  -5   4   3      352.43      389.17     21.47 o 
  -4   4   3    18834.77    18175.34    241.59 o 
  -3   4   3    10686.31    11092.17    163.60 o 
  -2   4   3     6267.57     6697.16     97.96 o 
  -1   4   3       26.88       36.05     12.55 o 
   0   4   3    34488.42    34814.62    435.41 o 
   1   4   3     4461.23     4203.34    100.49 o 
   2   4   3    34505.17    34847.18    502.25 o 
   3   4   3     2614.46     2837.40     53.31 o 
   4   4   3     1330.01     1381.73     37.35 o 
   5   4   3       34.31       34.56     18.07 o 
   6   4   3     9094.54     9047.84    137.04 o 
   7   4   3     4041.65     3964.99    102.19 o 
   8   4   3     3986.57     4098.94     88.92 o 
   9   4   3      180.79      109.31     46.93 o 
  10   4   3     1038.78     1133.23     94.16 o 
 -10   5   3       96.54      119.40     49.89 o 
  -9   5   3     4490.19     4719.99    123.90 o 
  -8   5   3     1466.60     1319.25     63.39 o 
  -7   5   3     8278.85     8376.27    173.52 o 
  -6   5   3     1538.87     1572.08     43.39 o 
  -5   5   3      115.77      120.85     18.34 o 
  -4   5   3      535.44      553.22     25.12 o 
  -3   5   3    39951.06    38495.88    483.29 o 
  -1   5   3    36593.96    37199.27    525.73 o 
   0   5   3     6047.08     6239.26    126.09 o 
   1   5   3      367.74      295.75     27.31 o 
   2   5   3      635.97      789.89    132.05 o 
   3   5   3    13403.14    13678.02    185.57 o 
   4   5   3     9517.97     9887.90    142.34 o 
   5   5   3    25794.55    25817.08    337.29 o 
   6   5   3       76.05       65.58     21.45 o 
   7   5   3     1071.49     1230.43     49.79 o 
   8   5   3      202.85      239.30     30.98 o 
   9   5   3     5520.49     5671.95    157.90 o 
  10   5   3      236.99      178.20     76.70 o 
 -10   6   3     2311.32     2466.33    158.51 o 
  -9   6   3      135.02      165.82     40.45 o 
  -8   6   3     1929.12     1777.91     73.05 o 
  -7   6   3     2705.14     2694.90     83.59 o 
  -6   6   3     8241.27     8188.13    128.45 o 
  -5   6   3    13313.63    13140.43    187.01 o 
  -4   6   3     5473.19     5536.17     91.60 o 
  -3   6   3     1011.85     1116.59     36.53 o 
  -2   6   3     9472.93     9816.13    139.64 o 
  -1   6   3    10321.64    10645.05    148.90 o 
   0   6   3    51674.53    52170.03    646.48 o 
   1   6   3     5363.91     5616.86     87.51 o 
   2   6   3    49349.23    48897.85    751.59 o 
   3   6   3      483.57      525.28     21.07 o 
   4   6   3       25.15       56.79     15.48 o 
   5   6   3     1027.07     1036.19     36.09 o 
   6   6   3    12032.09    12156.56    196.53 o 
   7   6   3      299.96      384.37     32.68 o 
   8   6   3     6488.77     6325.10    140.97 o 
   9   6   3      921.10     1074.91     85.62 o 
 -10   7   3      921.32      931.97     77.95 o 
  -9   7   3     5391.08     5615.90    300.21 o 
  -8   7   3     4655.52     4655.03    165.01 o 
  -7   7   3     8143.05     7931.69    167.96 o 
  -6   7   3      661.44      709.42     44.84 o 
  -5   7   3     2344.10     2371.89     56.12 o 
  -4   7   3     7282.00     7334.69    115.56 o 
  -3   7   3    43008.60    42155.69    530.90 o 
  -2   7   3    23598.75    24140.46    314.15 o 
  -1   7   3    13572.72    13818.79    189.68 o 
   0   7   3     6388.33     6684.23    101.88 o 
   1   7   3    21794.86    22376.07    325.79 o 
   2   7   3     4139.30     4098.99     99.35 o 
   3   7   3     1416.98     1479.48     41.27 o 
   4   7   3    16434.33    15858.13    216.03 o 
   5   7   3     2909.48     2721.44     66.73 o 
   6   7   3     3097.62     3057.74    114.26 o 
   7   7   3      989.49     1010.43     55.79 o 
   8   7   3      711.76      663.28     50.22 o 
   9   7   3     3728.35     3934.90    135.93 o 
  -9   8   3        2.71       41.39     39.15 o 
  -8   8   3      334.38      303.37     43.27 o 
  -7   8   3     5989.73     5792.39    120.75 o 
  -6   8   3     1178.78     1223.67     43.64 o 
  -5   8   3    10505.10    10379.64    157.07 o 
  -4   8   3      886.21      894.24     35.00 o 
  -3   8   3     7355.50     7356.99    115.55 o 
  -2   8   3    14576.66    14315.06    198.61 o 
  -1   8   3     8976.20     9243.28    136.71 o 
   0   8   3     9913.68    10231.10    147.57 o 
   1   8   3    43073.46    42800.95    599.01 o 
   2   8   3    18021.90    17952.44    350.95 o 
   3   8   3     9227.56     9234.23    217.64 o 
   4   8   3      255.32      301.15     28.99 o 
   5   8   3     5654.03     5675.38    107.86 o 
   6   8   3     2999.21     2911.97     89.39 o 
   7   8   3    13226.45    13015.60    243.26 o 
   8   8   3     1620.94     1638.77     70.77 o 
   9   8   3      912.87      938.93     77.74 o 
  -9   9   3      378.80      384.30     53.62 o 
  -8   9   3    16036.29    16822.87    308.57 o 
  -7   9   3      515.64      507.13     42.42 o 
  -6   9   3      493.91      538.82     33.72 o 
  -5   9   3       12.91        2.57     22.34 o 
  -4   9   3    14837.40    14569.01    206.34 o 
  -3   9   3       62.09      217.63     45.33 o 
  -2   9   3    43892.95    43116.56    547.09 o 
  -1   9   3      175.06      168.44     21.55 o 
   0   9   3     2475.12     2621.98     55.19 o 
   1   9   3     2559.07     2510.74     50.88 o 
   2   9   3    13880.94    13417.98    240.39 o 
   3   9   3       22.72       29.27     27.16 o 
   4   9   3    12360.51    11673.22    218.91 o 
   5   9   3     1718.46     1834.32    118.29 o 
   6   9   3     5312.10     5367.10    130.14 o 
   7   9   3       29.71       90.87     37.88 o 
   8   9   3      201.22       95.67     39.25 o 
   9   9   3      127.95       70.66     54.60 o 
  -9  10   3      365.58      412.05     81.78 o 
  -8  10   3       98.54      100.28     39.28 o 
  -7  10   3     1424.21     1559.96     62.44 o 
  -6  10   3      140.96       86.49     26.83 o 
  -5  10   3     8368.64     8483.61    138.44 o 
  -4  10   3      479.85      496.59     31.96 o 
  -3  10   3    19406.15    18930.42    260.43 o 
  -2  10   3       14.87       23.32     19.75 o 
  -1  10   3     7416.86     7510.45    119.57 o 
   0  10   3     1825.77     1955.14     58.00 o 
   1  10   3    34960.82    35473.92    454.76 o 
   2  10   3      144.72      155.10     21.40 o 
   3  10   3     8517.62     8246.48    167.49 o 
   4  10   3      218.08      217.82     37.82 o 
   5  10   3      394.29      426.77     43.99 o 
   6  10   3      190.05      232.33     39.86 o 
   7  10   3    17621.11    16719.68    303.71 o 
   8  10   3      345.99      303.08     50.26 o 
   9  10   3     2256.86     2291.90    112.30 o 
  -9  11   3     2697.12     2929.42    186.74 o 
  -7  11   3     3063.06     3317.00     90.95 o 
  -6  11   3       33.20       40.55     28.27 o 
  -5  11   3     1511.05     1554.18     51.89 o 
  -4  11   3     9495.51     9139.25    161.66 o 
  -3  11   3      599.09      724.57     72.92 o 
  -2  11   3    23649.71    23674.98    318.15 o 
  -1  11   3     5635.52     5760.45    100.33 o 
   0  11   3     3607.21     3547.74     78.20 o 
   1  11   3     2827.24     2825.97     58.71 o 
   2  11   3    10317.74     9911.99    168.08 o 
   3  11   3     1068.52      967.67     54.02 o 
   4  11   3     7751.83     7903.53    168.20 o 
   5  11   3     3295.02     3194.43     97.94 o 
   6  11   3     1157.56     1134.91     78.92 o 
   7  11   3      559.20      611.07     78.00 o 
   8  11   3      313.23      286.19     48.73 o 
  -8  12   3      794.33      851.54     94.44 o 
  -7  12   3      695.70      851.51     57.79 o 
  -6  12   3     2519.69     2734.23     94.18 o 
  -5  12   3     9214.29     9685.65    156.92 o 
  -4  12   3     2916.38     2827.30     70.79 o 
  -3  12   3     1252.63     1256.50     47.49 o 
  -2  12   3     5365.55     5445.90    100.02 o 
  -1  12   3     6083.00     6023.31    105.82 o 
   0  12   3    16313.26    16474.03    231.05 o 
   1  12   3     7630.41     7657.25    170.89 o 
   2  12   3    13462.46    13397.79    249.09 o 
   3  12   3     2856.05     2873.57     91.20 o 
   4  12   3     1918.43     1808.40    105.49 o 
   5  12   3      536.88      543.85     58.14 o 
   6  12   3     5944.28     5664.44    201.21 o 
   7  12   3     5553.09     5382.70    138.27 o 
   8  12   3     4028.10     4123.80    138.35 o 
  -8  13   3      560.66      577.31    113.77 o 
  -7  13   3     3564.35     3675.46    134.73 o 
  -6  13   3       12.81       30.09     28.45 o 
  -5  13   3     2798.15     2790.48     81.70 o 
  -4  13   3       14.52       13.67     26.18 o 
  -3  13   3    21106.40    20807.26    289.10 o 
  -2  13   3      145.56      135.50     27.32 o 
  -1  13   3    12322.12    12018.23    180.32 o 
   0  13   3     6034.23     5902.66    152.92 o 
   1  13   3     3743.60     3562.64     89.44 o 
   2  13   3     1156.69     1131.89     61.50 o 
   3  13   3     8242.34     7917.62    180.95 o 
   4  13   3     8284.37     8227.77    178.19 o 
   5  13   3     3202.70     3413.34    135.31 o 
   6  13   3       69.82       47.97     39.90 o 
   7  13   3      191.40      218.91     47.37 o 
   8  13   3      276.31      273.97     50.66 o 
  -8  14   3      178.00      234.92     75.39 o 
  -7  14   3      172.66      173.24     61.82 o 
  -6  14   3     6495.73     6664.23    152.45 o 
  -5  14   3     3189.71     3417.41    101.77 o 
  -4  14   3    10149.28    10133.06    163.27 o 
  -3  14   3      329.53      337.95     34.76 o 
  -2  14   3      133.97      141.52     28.86 o 
  -1  14   3     1218.40     1247.22     52.19 o 
   0  14   3    17114.96    16853.46    316.31 o 
   1  14   3     1687.15     1582.32     71.57 o 
   2  14   3    13430.67    13328.08    281.48 o 
   3  14   3       25.91      -26.47     37.96 o 
   4  14   3      120.42      119.48     40.84 o 
   5  14   3      459.73      572.30     54.09 o 
   6  14   3     4544.03     4350.28    132.53 o 
   7  14   3      128.60      113.18     44.76 o 
  -7  15   3     1841.77     1955.81    101.79 o 
  -6  15   3      177.06      191.16     44.14 o 
  -5  15   3       17.59       27.83     38.30 o 
  -4  15   3     1837.34     1845.29     60.37 o 
  -3  15   3    11493.27    11491.38    179.93 o 
  -2  15   3     4676.85     4656.85     95.27 o 
  -1  15   3     9392.79     9296.43    184.32 o 
   0  15   3      689.90      715.98     48.66 o 
   1  15   3      366.09      326.46     46.96 o 
   2  15   3     1141.51     1082.84     64.59 o 
   3  15   3    11060.22    10751.99    340.70 o 
   4  15   3       22.65       63.46     41.55 o 
   5  15   3     8440.20     8216.75    183.52 o 
   6  15   3     1030.20      965.15     64.41 o 
   7  15   3       32.33       26.49     44.29 o 
  -6  16   3     6342.32     6669.04    254.71 o 
  -5  16   3     1382.74     1351.80    101.12 o 
  -4  16   3     5666.14     5966.62    126.99 o 
  -3  16   3     1528.71     1548.99     55.93 o 
  -2  16   3     1440.83     1468.97     64.14 o 
  -1  16   3      325.03      343.23     42.84 o 
   0  16   3     3697.74     3704.62    111.28 o 
   1  16   3     7844.21     7925.38    177.25 o 
   2  16   3     8169.20     7620.98    174.09 o 
   3  16   3     1564.66     1605.73     99.26 o 
   4  16   3      180.67      125.99     46.67 o 
   5  16   3      328.40      328.33     50.89 o 
   6  16   3     2357.02     2207.56    115.65 o 
  -6  17   3      472.28      553.38     80.26 o 
  -5  17   3      242.80      252.20     47.50 o 
  -4  17   3     3349.81     3506.38    120.28 o 
  -3  17   3     4890.91     5138.67    137.05 o 
  -2  17   3     7197.54     7537.97    168.82 o 
  -1  17   3     2477.45     2555.60     94.60 o 
   0  17   3      777.02      819.61     61.60 o 
   1  17   3      477.10      376.91     63.43 o 
   2  17   3     2560.01     2416.16     93.73 o 
   3  17   3     3440.65     3283.84    109.20 o 
   4  17   3     6196.92     6162.30    156.07 o 
   5  17   3     3932.17     3683.77    119.42 o 
  -5  18   3     9111.94     9611.71    242.68 o 
  -4  18   3      198.37      139.29     57.19 o 
  -3  18   3      250.51      306.78     58.47 o 
  -2  18   3      278.36      306.72     59.18 o 
  -1  18   3     3506.64     3476.19    127.59 o 
   0  18   3      465.85      362.71     52.88 o 
   1  18   3     9320.22     9360.69    204.30 o 
   2  18   3     1003.51     1139.76     72.46 o 
   3  18   3     2232.04     2379.69    100.08 o 
   4  18   3      554.01      494.97     59.02 o 
   5  18   3     1248.98     1076.67     85.41 o 
  -4  19   3     1999.55     2002.91    102.92 o 
  -3  19   3       71.80      115.00     68.75 o 
  -2  19   3     7151.85     7180.61    236.28 o 
  -1  19   3       22.73       45.01     52.69 o 
   0  19   3     4168.45     4121.67    148.95 o 
   1  19   3      178.99      132.98     48.11 o 
   2  19   3      804.14      821.34     65.83 o 
   3  19   3      304.21      314.69     55.87 o 
   4  19   3     9591.76     9342.55    209.62 o 
  -3  20   3      267.09      313.45     78.20 o 
  -2  20   3     1017.62     1272.92    107.60 o 
  -1  20   3     2901.57     2973.01    127.65 o 
   0  20   3      447.62      417.16     68.59 o 
   1  20   3     4669.01     4909.51    264.45 o 
   2  20   3       75.08       94.08     49.41 o 
 -10   0   4      367.29      273.47     66.19 o 
  -8   0   4    16510.57    15613.33    419.16 o 
  -6   0   4     4339.08     4349.06    178.92 o 
  -4   0   4     8287.54     8415.03    225.64 o 
  -2   0   4    51959.68    50858.46   2077.10 o 
   0   0   4    35225.97    34844.38    613.47 o 
   2   0   4     1708.98     1854.22     57.25 o 
   4   0   4    11219.25    11305.52    224.34 o 
   6   0   4     6849.34     6848.88    165.85 o 
   8   0   4     3668.61     3887.50    113.73 o 
  10   0   4     1984.10     2127.17    142.77 o 
 -10   1   4       16.45       54.90     39.26 o 
  -9   1   4     3409.95     3154.86     97.13 o 
  -8   1   4      432.60      465.97     45.26 o 
  -7   1   4      228.48      308.93     37.43 o 
  -6   1   4      237.53      256.48     32.58 o 
  -5   1   4    18537.14    18032.56    308.34 o 
  -4   1   4     2804.83     3050.61     97.81 o 
  -3   1   4    36228.59    36432.49    569.10 o 
  -2   1   4     4749.00     4654.25     86.51 o 
  -1   1   4    10145.84    10739.34    142.66 o 
   0   1   4     2885.69     3041.36     61.86 o 
   1   1   4    28150.03    27819.45    373.08 o 
   2   1   4    13388.68    13371.08    178.47 o 
   3   1   4    66432.69    66432.82    817.08 o 
   4   1   4      561.45      582.78     29.76 o 
   5   1   4       41.27       59.48     19.22 o 
   6   1   4      157.06      182.44     24.27 o 
   7   1   4     9026.97     9111.71    140.55 o 
   8   1   4     1622.84     1622.92     51.52 o 
   9   1   4     4498.15     4425.60    108.32 o 
  10   1   4      362.00      397.47     56.53 o 
 -10   2   4      245.30      308.04     46.36 o 
  -9   2   4     1400.82     1243.46     62.83 o 
  -8   2   4     7168.14     6831.01    226.17 o 
  -7   2   4    20354.30    19306.25    426.36 o 
  -5   2   4       48.42      117.07     62.20 o 
  -4   2   4       12.38       32.26     13.45 o 
  -3   2   4    29111.17    29347.52    362.15 o 
  -2   2   4    27506.47    27919.55    350.88 o 
  -1   2   4     1939.34     1994.71     38.18 o 
   0   2   4    29061.71    28565.45    359.97 o 
   1   2   4     5559.68     5719.81     86.51 o 
   2   2   4     1253.45     1395.47     33.67 o 
   3   2   4     1725.73     1834.95     60.30 o 
   4   2   4     7362.71     7551.05    113.85 o 
   5   2   4     2278.31     2316.93     52.83 o 
   6   2   4     8038.88     8031.71    125.39 o 
   7   2   4     3630.19     3888.01     78.11 o 
   8   2   4     2407.39     2465.62     69.49 o 
   9   2   4       21.80       11.60     27.57 o 
  10   2   4     1270.84     1304.81     95.43 o 
 -10   3   4     1748.70     1849.71    134.71 o 
  -9   3   4     3092.52     3048.08    155.73 o 
  -8   3   4     1909.01     1744.30     71.84 o 
  -7   3   4       18.06        5.05     29.79 o 
  -6   3   4      184.54      161.56     31.03 o 
  -5   3   4    14277.54    13504.65    302.19 o 
  -4   3   4    21409.25    21411.27    309.38 o 
  -3   3   4     2834.33     2740.23     50.72 o 
  -2   3   4    46521.79    46843.95    643.03 o 
  -1   3   4     1973.68     2094.60     49.58 o 
   0   3   4     1250.92     1189.18     30.19 o 
   1   3   4     6004.97     6424.81    130.42 o 
   2   3   4   117326.52   115630.02   1407.45 o 
   3   3   4    10089.14     9995.12    140.85 o 
   4   3   4     9152.56     9746.59    201.38 o 
   5   3   4     3792.18     4022.79     74.32 o 
   6   3   4      904.88      872.10     35.68 o 
   7   3   4     2661.32     2624.66     62.79 o 
   8   3   4     7796.83     7591.61    135.02 o 
   9   3   4      636.90      731.18     43.94 o 
  10   3   4     2369.58     2357.24    125.41 o 
 -10   4   4      220.21      302.96     46.75 o 
  -9   4   4     2692.73     2591.63     89.14 o 
  -8   4   4       40.23       52.22     33.98 o 
  -7   4   4    26081.56    24828.85    428.54 o 
  -6   4   4       28.75       56.22     19.89 o 
  -5   4   4     2414.98     2376.91     50.17 o 
  -4   4   4     9080.48     8883.21    130.32 o 
  -3   4   4    16427.93    15946.12    212.64 o 
  -2   4   4     1036.89      953.97     42.88 o 
  -1   4   4    33844.06    34480.03    475.88 o 
   0   4   4    17078.99    17341.89    228.21 o 
   1   4   4    21423.14    22380.66    263.49 o 
   2   4   4      533.87      645.18     29.45 o 
   3   4   4     2769.52     2845.53     60.15 o 
   4   4   4     1807.83     1968.29     48.08 o 
   5   4   4    20039.82    20500.14    273.39 o 
   6   4   4     1764.85     1787.37     49.80 o 
   7   4   4     5612.14     5550.15    107.66 o 
   8   4   4      143.48      190.43     30.71 o 
   9   4   4       78.29       53.37     35.03 o 
 -10   5   4     6131.57     6307.80    153.76 o 
  -9   5   4       48.88       76.88     38.62 o 
  -8   5   4     1303.26     1321.40     63.64 o 
  -7   5   4      957.50      873.27     52.08 o 
  -6   5   4     5275.29     5152.56    106.30 o 
  -5   5   4      710.72      691.69     29.58 o 
  -4   5   4    36985.64    36728.66    466.55 o 
  -3   5   4     1339.10     1387.44     37.38 o 
  -2   5   4    23621.13    24296.99    312.98 o 
  -1   5   4     9674.56     9931.79    140.56 o 
   0   5   4    15318.18    15294.37    204.40 o 
   1   5   4     8651.55     8803.55    163.56 o 
   2   5   4    34520.37    33751.37    531.88 o 
   3   5   4     3811.24     3746.23     73.25 o 
   4   5   4     9512.86     9381.73    136.97 o 
   5   5   4        9.43        1.95     17.95 o 
   6   5   4       94.58       86.66     25.38 o 
   7   5   4       31.40       16.05     27.05 o 
   8   5   4     7416.96     7316.90    155.49 o 
   9   5   4        8.89       31.20     35.09 o 
 -10   6   4      216.93      178.08     45.18 o 
  -9   6   4     1206.55     1082.09     61.52 o 
  -8   6   4     3234.61     3144.46    127.31 o 
  -7   6   4     6987.89     6573.45    166.02 o 
  -6   6   4     1903.99     1994.40     70.55 o 
  -5   6   4     9236.29     9101.11    138.69 o 
  -4   6   4     5718.00     5671.18     94.20 o 
  -3   6   4     4360.17     4735.40     80.76 o 
  -2   6   4     2212.90     2110.10     48.34 o 
  -1   6   4    48939.34    48255.36    602.36 o 
   0   6   4      500.15      500.70     26.18 o 
   1   6   4    26409.31    26484.59    426.28 o 
   2   6   4        5.86       44.74     24.92 o 
   3   6   4     1565.19     1615.13     73.63 o 
   4   6   4     1238.33     1246.52     54.61 o 
   5   6   4    35240.62    35447.98    499.87 o 
   6   6   4      878.43      887.09     41.55 o 
   7   6   4     2684.38     2514.07     83.18 o 
   8   6   4      500.90      479.91     47.60 o 
   9   6   4      365.65      403.30     46.93 o 
 -10   7   4     6345.94     6681.43    162.01 o 
  -9   7   4     1818.00     1717.05     75.37 o 
  -8   7   4       71.48      136.83     39.01 o 
  -7   7   4        0.44       -2.08     32.92 o 
  -6   7   4     5151.29     5277.14    110.41 o 
  -5   7   4    10532.41    10367.60    155.97 o 
  -4   7   4    16976.44    16923.22    232.56 o 
  -3   7   4    14329.32    14303.88    198.62 o 
  -2   7   4     5590.13     5675.10     92.95 o 
  -1   7   4      790.32      900.30     61.11 o 
   0   7   4    17628.02    17846.36    263.85 o 
   1   7   4     4667.92     4276.96    137.55 o 
   2   7   4     3383.50     3527.26    152.40 o 
   3   7   4    15775.90    15565.88    271.70 o 
   4   7   4     5426.94     5492.32    125.01 o 
   5   7   4      307.76      319.14     33.25 o 
   6   7   4        7.63       -4.70     33.27 o 
   7   7   4     2586.80     2441.30     84.73 o 
   8   7   4     3059.80     2949.74     92.42 o 
   9   7   4     3537.14     3645.22    106.76 o 
  -9   8   4       23.26       14.89     37.98 o 
  -8   8   4     4019.58     4050.80    114.14 o 
  -7   8   4     1035.82     1061.20     57.65 o 
  -6   8   4     6154.29     6072.72    122.80 o 
  -5   8   4     4006.10     4097.25     81.29 o 
  -4   8   4     1148.44     1178.11     40.45 o 
  -3   8   4       68.03       49.40     27.76 o 
  -2   8   4    27811.02    27709.47    360.71 o 
  -1   8   4    12270.97    12445.32    176.74 o 
   0   8   4    37478.60    37160.78    472.56 o 
   1   8   4     4600.27     4587.12    157.74 o 
   2   8   4      534.57      522.46     38.93 o 
   3   8   4       45.58      170.02     83.28 o 
   4   8   4    10958.53    10761.91    205.86 o 
   5   8   4    17593.96    16518.26    292.86 o 
   6   8   4     9001.78     8740.82    179.53 o 
   7   8   4      605.88      606.32     49.77 o 
   8   8   4      263.74      197.75     42.06 o 
   9   8   4      669.87      639.73     54.93 o 
  -9   9   4     5382.93     5350.06    162.85 o 
  -8   9   4      289.38      317.85     47.79 o 
  -7   9   4      914.89      936.94     57.09 o 
  -6   9   4       98.11       49.16     30.54 o 
  -5   9   4    24057.30    23927.23    323.82 o 
  -4   9   4      462.31      526.10     32.04 o 
  -3   9   4    11779.99    11556.22    170.38 o 
  -2   9   4       66.91      107.98     29.90 o 
  -1   9   4     5173.89     5227.23     90.43 o 
   0   9   4     2632.31     2655.49     55.26 o 
   1   9   4    15283.37    15430.53    261.16 o 
   2   9   4      346.07      428.15     62.07 o 
   3   9   4    13617.10    12964.67    238.23 o 
   4   9   4      558.61      611.00     47.35 o 
   5   9   4     2791.19     2648.77     87.71 o 
   6   9   4      236.09      213.49     40.34 o 
   7   9   4     4791.09     4586.03    120.20 o 
   8   9   4       65.14      107.27     41.19 o 
   9   9   4     3074.57     3361.40    205.82 o 
  -9  10   4      643.07      681.83     65.22 o 
  -8  10   4     3171.39     3170.31    119.50 o 
  -7  10   4        7.16       23.80     36.07 o 
  -6  10   4     5954.28     6052.59    126.76 o 
  -5  10   4       81.09       98.95     26.69 o 
  -4  10   4     6405.80     6340.77    110.24 o 
  -3  10   4      132.25      252.50     73.47 o 
  -2  10   4    15189.91    15129.42    214.41 o 
  -1  10   4     4414.49     4459.25     82.11 o 
   0  10   4    44893.35    44692.88    566.88 o 
   1  10   4      114.12      148.99     25.01 o 
   2  10   4      105.36      114.25     32.78 o 
   3  10   4      930.46      857.64     51.43 o 
   4  10   4    13952.91    13784.40    255.72 o 
   5  10   4     1126.50     1098.16     58.90 o 
   6  10   4    12386.89    11825.50    230.60 o 
   7  10   4      107.77      113.53     42.06 o 
   8  10   4      106.59      106.08     42.26 o 
  -9  11   4     2699.11     2844.60    271.99 o 
  -8  11   4      289.29      399.10     50.40 o 
  -7  11   4      480.38      488.33     50.48 o 
  -6  11   4     3559.60     3634.56     94.71 o 
  -5  11   4    11910.02    12061.57    184.95 o 
  -4  11   4     9648.06     9640.74    152.96 o 
  -3  11   4     7922.16     8025.65    131.92 o 
  -2  11   4      469.25      474.71     30.80 o 
  -1  11   4      465.17      525.88     29.06 o 
   0  11   4     3098.16     3014.89     62.91 o 
   1  11   4     7511.69     7307.06    155.84 o 
   2  11   4      251.82      268.07     38.79 o 
   3  11   4    11357.58    11008.57    239.34 o 
   4  11   4     4277.46     4151.45    127.68 o 
   5  11   4     1330.82     1442.44    150.81 o 
   6  11   4       67.92       21.77     35.97 o 
   7  11   4     3489.42     3508.36    107.42 o 
   8  11   4     1043.28     1116.38     68.15 o 
  -8  12   4     2145.83     2351.72    167.50 o 
  -7  12   4     1297.72     1514.14     72.52 o 
  -6  12   4     3934.30     4095.72    103.02 o 
  -5  12   4     4568.41     4641.67     96.07 o 
  -4  12   4     1075.94     1083.36     45.73 o 
  -3  12   4      582.52      608.30     36.29 o 
  -2  12   4    12061.29    12023.45    180.15 o 
  -1  12   4    29037.46    28936.09    382.44 o 
   0  12   4    13310.93    13328.06    220.10 o 
   1  12   4     5592.15     5280.42    137.62 o 
   2  12   4      190.12      177.32     38.49 o 
   3  12   4      526.24      552.12     53.06 o 
   4  12   4     1366.58     1384.04     85.76 o 
   5  12   4    12438.08    11719.80    231.10 o 
   6  12   4     4642.46     4616.66    125.72 o 
   7  12   4     2395.39     2422.88     92.04 o 
   8  12   4      806.02      860.75     63.47 o 
  -8  13   4      255.67      288.73     74.37 o 
  -7  13   4      222.61      272.17     54.69 o 
  -6  13   4     4741.66     5104.10    119.31 o 
  -5  13   4     1809.56     1936.56     85.44 o 
  -4  13   4    14851.54    14897.97    220.61 o 
  -3  13   4     3368.15     3350.83     77.78 o 
  -2  13   4     4982.13     4939.62     94.91 o 
  -1  13   4      667.58      659.15     33.99 o 
   0  13   4     5551.23     5842.66    121.58 o 
   1  13   4      626.79      703.15     54.69 o 
   2  13   4     7035.72     6831.66    155.66 o 
   3  13   4     5599.90     5842.76    276.22 o 
   4  13   4     5572.67     5343.02    136.08 o 
   5  13   4      140.31      132.75     43.98 o 
   6  13   4      454.41      471.43     52.22 o 
   7  13   4     1010.16     1051.99     66.98 o 
  -7  14   4     6413.68     6622.82    229.67 o 
  -6  14   4       11.87       21.12     35.76 o 
  -5  14   4     4525.27     4599.05    118.86 o 
  -4  14   4      481.65      533.38     44.29 o 
  -3  14   4     2439.06     2479.01     67.65 o 
  -2  14   4        2.22       19.30     29.25 o 
  -1  14   4    19760.26    19871.18    318.00 o 
   0  14   4       90.74      163.12     40.93 o 
   1  14   4     9955.76     9275.03    231.97 o 
   2  14   4      486.62      436.29     54.93 o 
   3  14   4     1068.16     1082.13     64.59 o 
   4  14   4       58.41      104.67     43.18 o 
   5  14   4    11825.18    11142.66    251.91 o 
   6  14   4      132.27       99.02     45.58 o 
   7  14   4     3930.34     4020.40    138.65 o 
  -7  15   4      927.20      814.71     90.91 o 
  -6  15   4     1163.55     1280.91     80.99 o 
  -5  15   4      631.93      707.57     55.28 o 
  -4  15   4     7909.96     7911.15    138.78 o 
  -3  15   4     1569.24     1685.63     60.36 o 
  -2  15   4     4744.92     4563.75    109.37 o 
  -1  15   4     1959.98     2017.78     77.90 o 
   0  15   4     3109.15     2921.03     98.50 o 
   1  15   4      538.47      579.17     54.11 o 
   2  15   4    18941.39    18575.28    336.88 o 
   3  15   4      225.94      317.24     49.43 o 
   4  15   4     2030.88     2060.04    136.57 o 
   5  15   4       77.94       89.85     43.99 o 
   6  15   4      155.68      155.45     46.64 o 
  -6  16   4     1363.96     1302.89    108.50 o 
  -5  16   4      595.99      682.08     54.37 o 
  -4  16   4       38.41        5.00     28.88 o 
  -3  16   4     4039.57     4047.84    104.24 o 
  -2  16   4     3552.11     3547.96     97.12 o 
  -1  16   4     3771.05     3652.73    111.42 o 
   0  16   4     2723.01     2768.12     99.05 o 
   1  16   4     2514.94     2585.18     95.75 o 
   2  16   4     1237.85     1130.79    105.49 o 
   3  16   4      605.98      662.84     58.68 o 
   4  16   4     1942.30     1815.00     83.70 o 
   5  16   4     2552.00     2305.56     92.25 o 
   6  16   4     3316.15     3294.90    219.91 o 
  -6  17   4       26.95       17.44     49.24 o 
  -5  17   4     1777.89     1813.90     76.87 o 
  -4  17   4     2152.54     2191.38    101.73 o 
  -3  17   4     4717.88     4701.23    114.09 o 
  -2  17   4     3821.40     3990.70    118.06 o 
  -1  17   4       56.95       75.15     43.22 o 
   0  17   4      132.69      174.27     61.15 o 
   1  17   4     7376.45     7458.35    174.54 o 
   2  17   4     9852.30     9367.95    204.17 o 
   3  17   4     3947.91     3640.61    126.39 o 
   4  17   4      311.80      318.33     53.62 o 
   5  17   4      431.77      395.43     56.34 o 
  -5  18   4       38.72        3.04     52.77 o 
  -4  18   4      670.50      806.33     99.40 o 
  -3  18   4     1361.35     1424.26     96.98 o 
  -2  18   4     5939.05     6068.74    150.86 o 
  -1  18   4       47.41        6.37     47.17 o 
   0  18   4     5308.03     5209.17    141.31 o 
   1  18   4      556.03      572.05     58.40 o 
   2  18   4      171.84      159.24     49.68 o 
   3  18   4       81.02       15.84     44.50 o 
   4  18   4     3001.93     2983.19    109.15 o 
  -4  19   4       47.61       90.74     56.23 o 
  -3  19   4     6950.54     7141.75    242.92 o 
  -2  19   4       76.38       73.11     56.45 o 
  -1  19   4      868.32      875.24     80.52 o 
   0  19   4       13.50        0.77     46.51 o 
   1  19   4     7289.55     7278.25    175.27 o 
   2  19   4      127.24      140.78     50.62 o 
   3  19   4     7503.83     7174.46    201.79 o 
  -2  20   4     3537.60     3791.65    234.37 o 
  -1  20   4     1545.08     1573.45     98.39 o 
   0  20   4     4953.59     4874.44    165.28 o 
   1  20   4      568.00      497.09     62.72 o 
   2  20   4       86.15      132.27     51.55 o 
  -9   0   5    15986.47    14541.63    537.62 o 
  -7   0   5     3079.05     3052.66    128.94 o 
  -3   0   5    10014.28    10046.53    254.80 o 
  -1   0   5    18513.21    17995.02    327.37 o 
   1   0   5     1687.60     1807.24     60.76 o 
   3   0   5    31954.13    32542.07    584.18 o 
   5   0   5     7909.28     7889.93    185.97 o 
   7   0   5      946.82      896.14    134.19 o 
   9   0   5     4792.81     5413.56    177.03 o 
 -10   1   5      980.91      980.45     62.37 o 
  -9   1   5      437.08      481.08     48.43 o 
  -8   1   5       32.70       27.80     33.21 o 
  -7   1   5      588.89      546.18     45.44 o 
  -6   1   5    22224.24    21428.66    366.69 o 
  -5   1   5     3673.49     3596.23     91.01 o 
  -4   1   5    31551.21    31305.02    502.20 o 
  -3   1   5     5620.75     5724.26     96.49 o 
  -2   1   5     1730.89     1807.72     38.97 o 
  -1   1   5     4412.73     4416.61     69.02 o 
   0   1   5    83517.97    79675.55    975.19 o 
   1   1   5    15189.60    14753.84    202.45 o 
   2   1   5    33954.53    34732.01    438.10 o 
   3   1   5      234.17      244.83     20.98 o 
   4   1   5      944.30      967.06     33.61 o 
   5   1   5     1840.76     1821.18     48.65 o 
   6   1   5    13406.82    13097.70    187.57 o 
   7   1   5     1062.55      963.09     47.35 o 
   8   1   5     7055.49     7279.27    122.61 o 
   9   1   5      573.94      606.90     49.18 o 
 -10   2   5     1642.65     1515.84     73.71 o 
  -9   2   5     6663.97     6470.39    172.00 o 
  -8   2   5     5092.62     4994.62    133.94 o 
  -7   2   5     1587.23     1617.64     68.18 o 
  -6   2   5     5435.76     5375.34    124.11 o 
  -5   2   5     4356.71     4309.95    103.38 o 
  -4   2   5    11976.01    11776.93    211.65 o 
  -3   2   5    11429.37    11252.60    153.26 o 
  -2   2   5     9699.78    10297.36    140.94 o 
  -1   2   5    18767.50    18996.60    245.20 o 
   0   2   5      157.86      140.17     15.20 o 
   1   2   5     2096.51     2188.55     72.95 o 
   2   2   5     1098.67     1069.00     33.15 o 
   3   2   5    22695.37    22593.37    294.23 o 
   4   2   5     3406.19     3504.93     82.46 o 
   5   2   5     5854.77     6008.62     99.95 o 
   6   2   5     5116.93     5196.10     92.69 o 
   7   2   5        2.81       11.35     23.56 o 
   8   2   5      836.33      997.32     58.23 o 
   9   2   5     2120.87     2118.16     66.45 o 
 -10   3   5      215.11      208.74     46.64 o 
  -9   3   5      934.27      984.59     79.77 o 
  -8   3   5      635.35      660.75     62.69 o 
  -7   3   5     7136.77     6865.46    151.74 o 
  -6   3   5     5089.20     4884.97    117.18 o 
  -5   3   5    16873.65    16367.60    307.26 o 
  -4   3   5     4306.20     4488.19     86.42 o 
  -3   3   5    10363.80    10221.47    143.55 o 
  -2   3   5     8177.02     8471.19    121.16 o 
  -1   3   5    24127.34    23620.30    303.11 o 
   0   3   5     5360.71     5566.49     87.33 o 
   1   3   5    87972.07    86656.46   1200.40 o 
   2   3   5     2431.41     2404.14     54.03 o 
   3   3   5      234.77      302.21     27.06 o 
   4   3   5      329.53      357.27     25.75 o 
   5   3   5    10838.90    10879.25    158.69 o 
   6   3   5     4871.14     5003.27     90.68 o 
   7   3   5     6982.74     6594.51    122.02 o 
   8   3   5     2389.85     2568.21     71.17 o 
   9   3   5      238.74      212.66     40.19 o 
 -10   4   5     4907.38     4897.90    132.38 o 
  -9   4   5       15.17       41.10     60.66 o 
  -8   4   5     7311.57     6863.30    156.27 o 
  -7   4   5      422.37      426.01     42.43 o 
  -6   4   5        4.39       86.13     56.34 o 
  -5   4   5     1498.40     1534.26     58.16 o 
  -4   4   5    24060.07    23775.16    310.80 o 
  -3   4   5     9619.62     9570.49    137.84 o 
  -2   4   5    13499.12    12843.79    193.59 o 
  -1   4   5    11116.44    11447.18    173.04 o 
   0   4   5       83.17       71.24     14.62 o 
   1   4   5     1258.10     1312.80     41.46 o 
   2   4   5    20241.22    21189.28    275.42 o 
   3   4   5     6680.72     6711.85    103.08 o 
   4   4   5    19347.28    19655.86    261.95 o 
   5   4   5      356.88      400.90     33.39 o 
   6   4   5     6534.66     6404.02    118.05 o 
   7   4   5      748.66      773.57     40.91 o 
   8   4   5     2647.77     2693.37     85.98 o 
   9   4   5       26.66       57.32     37.05 o 
 -10   5   5       26.33       48.63     41.67 o 
  -9   5   5       26.86       22.74     35.58 o 
  -8   5   5      676.19      719.35     52.42 o 
  -7   5   5    14119.11    13714.45    257.22 o 
  -6   5   5      236.10      306.70     37.72 o 
  -5   5   5    15032.41    14763.45    206.49 o 
  -4   5   5     1940.43     2028.45     60.59 o 
  -2   5   5     1207.20     1112.69     34.80 o 
  -1   5   5    15310.92    15450.51    227.49 o 
   0   5   5    12693.79    12562.22    174.10 o 
   1   5   5    47016.68    46269.69    538.69 o 
   3   5   5     3627.04     3755.58     75.04 o 
   4   5   5     3906.85     4068.45     72.60 o 
   5   5   5     9323.36     9274.55    154.81 o 
   6   5   5       45.46       58.08     25.95 o 
   7   5   5     8146.04     8109.83    188.97 o 
   8   5   5      243.10      221.90     40.05 o 
   9   5   5     1666.10     1644.70     72.35 o 
 -10   6   5     1465.27     1468.53     73.64 o 
  -9   6   5     1799.35     1680.01     76.68 o 
  -8   6   5     3052.38     3238.07    102.37 o 
  -7   6   5       51.62       48.09     33.65 o 
  -6   6   5     3208.71     3421.25     96.64 o 
  -5   6   5     4169.95     4161.27     85.48 o 
  -4   6   5    17321.46    17413.66    254.47 o 
  -3   6   5     1165.09     1126.60     35.91 o 
  -2   6   5    62208.59    61703.82    764.85 o 
  -1   6   5      579.76      605.64     34.26 o 
   0   6   5      485.63      506.75     24.44 o 
   1   6   5      121.17      121.48     28.03 o 
   2   6   5     7611.27     7383.83    150.42 o 
   3   6   5      763.25      859.99     32.37 o 
   4   6   5    22646.35    23125.23    409.12 o 
   5   6   5     1002.65     1112.33     46.96 o 
   6   6   5      442.46      465.32     44.91 o 
   7   6   5      443.09      417.86     45.57 o 
   8   6   5     3654.04     3529.83    102.85 o 
   9   6   5     1040.86     1089.31     77.60 o 
  -9   7   5      525.00      548.02     52.52 o 
  -8   7   5      713.68      680.49     53.23 o 
  -7   7   5     8061.24     7940.68    171.87 o 
  -6   7   5     8550.45     8365.18    153.25 o 
  -5   7   5     5056.44     5127.91     92.85 o 
  -4   7   5     6539.38     6680.15    109.54 o 
  -3   7   5      929.26      918.35     33.97 o 
  -2   7   5      936.05      882.04     33.46 o 
  -1   7   5     5491.68     5739.08     94.56 o 
   0   7   5    23335.91    23234.56    304.46 o 
   1   7   5     8954.52     9012.43    178.19 o 
   2   7   5     7167.78     6678.28    141.31 o 
   3   7   5     5923.66     5600.25    141.42 o 
   4   7   5      120.39       95.58     32.74 o 
   5   7   5     4564.06     4297.65    111.14 o 
   7   7   5     2678.55     2677.61    133.99 o 
   8   7   5     2605.83     2521.13     97.66 o 
   9   7   5     1404.00     1406.96     69.53 o 
  -9   8   5     3252.77     3293.57    108.45 o 
  -8   8   5      816.50      862.57     58.15 o 
  -7   8   5     2593.30     2787.61     92.06 o 
  -6   8   5    10991.58    10635.25    187.85 o 
  -5   8   5      282.21      368.19     29.22 o 
  -4   8   5     4153.36     4201.70    105.09 o 
  -3   8   5    28937.63    28065.54    368.01 o 
  -2   8   5    19272.69    19379.18    262.52 o 
  -1   8   5    20866.73    21150.66    282.81 o 
   0   8   5       61.34      109.32     22.07 o 
   1   8   5     3138.17     3185.76     88.33 o 
   2   8   5     3913.03     4006.37    119.52 o 
   3   8   5    23927.56    23583.90    395.08 o 
   4   8   5    10102.79     9988.34    196.73 o 
   5   8   5     7388.51     7109.96    157.25 o 
   6   8   5      389.75      349.11     44.64 o 
   7   8   5      157.70      182.82     64.62 o 
   8   8   5     1047.93      962.54     77.60 o 
   9   8   5     1670.40     1809.40     85.61 o 
  -9   9   5      112.73       90.49     42.57 o 
  -8   9   5     3431.78     3734.18    111.98 o 
  -7   9   5      168.95      167.58     40.90 o 
  -6   9   5    14303.62    14520.87    307.33 o 
  -5   9   5        2.81       50.12     24.27 o 
  -4   9   5     6327.40     6201.70    107.85 o 
  -3   9   5        2.72       17.64     19.98 o 
  -2   9   5     7681.55     7554.70    121.11 o 
  -1   9   5       13.89       15.61     17.02 o 
   0   9   5    10354.39    10403.96    152.23 o 
   1   9   5      506.91      506.11     40.62 o 
   2   9   5    12006.32    11545.00    218.16 o 
   3   9   5      130.52      107.79     33.30 o 
   4   9   5     1261.31     1268.04     62.16 o 
   5   9   5       49.55       32.76     34.33 o 
   6   9   5    11759.83    11150.90    221.03 o 
   7   9   5       23.29       37.91     37.93 o 
   8   9   5     4645.89     4739.96    143.90 o 
  -9  10   5     4630.40     5171.05    138.95 o 
  -8  10   5       20.08       28.64     38.91 o 
  -7  10   5     4248.90     4173.99    118.59 o 
  -6  10   5        5.15       13.98     30.69 o 
  -5  10   5      110.91      111.06     40.74 o 
  -4  10   5      125.83      213.51     41.10 o 
  -3  10   5    31057.64    30332.41    399.81 o 
  -2  10   5     1667.05     1629.97     48.86 o 
  -1  10   5    27004.48    26751.21    353.09 o 
   0  10   5      260.81      311.72     24.93 o 
   1  10   5     1107.50     1042.63     54.90 o 
   2  10   5     2234.41     2374.87     80.83 o 
   3  10   5    30989.81    29528.02    488.02 o 
   4  10   5      591.40      634.33     51.04 o 
   6  10   5      187.01      283.70     46.20 o 
   7  10   5      995.36      977.14     63.36 o 
   8  10   5       38.83       -1.52     47.01 o 
  -8  11   5     1247.27     1378.90     72.72 o 
  -7  11   5     2086.07     2337.79     89.83 o 
  -6  11   5     7230.21     7518.92    150.45 o 
  -5  11   5     3948.47     4050.46     99.19 o 
  -4  11   5     4532.01     4350.17     89.07 o 
  -3  11   5      941.47      928.87     40.18 o 
  -2  11   5     6328.64     6215.20    108.20 o 
  -1  11   5     4491.82     4544.29     85.31 o 
   0  11   5     7011.78     7102.97    134.29 o 
   1  11   5      814.88      809.99     66.14 o 
   2  11   5     3936.94     3828.58    106.77 o 
   3  11   5     3302.15     3261.97     99.74 o 
   4  11   5       95.91      143.59     40.21 o 
   5  11   5       63.70       73.29     38.48 o 
   6  11   5     6988.90     6913.63    198.53 o 
   7  11   5     2407.68     2386.13    109.41 o 
   8  11   5     2519.73     2410.59     93.78 o 
  -8  12   5     1204.50     1302.59     82.13 o 
  -7  12   5     1353.59     1464.43     80.72 o 
  -6  12   5     2739.69     3024.31    149.73 o 
  -5  12   5     1458.53     1453.15     56.08 o 
  -4  12   5     5359.81     5454.69    104.81 o 
  -3  12   5     6824.90     6826.86    119.27 o 
  -2  12   5    16633.04    16629.26    258.82 o 
  -1  12   5     5777.43     5838.52    102.64 o 
   0  12   5      541.97      571.28     40.27 o 
   1  12   5       47.81       74.85     36.65 o 
   3  12   5    10948.11    10405.93    210.77 o 
   5  12   5     1470.64     1477.03    117.21 o 
   6  12   5       34.31       30.42     39.89 o 
   7  12   5      115.29       68.95     43.10 o 
  -8  13   5      154.60      205.31     71.20 o 
  -7  13   5     4536.61     4994.74    136.16 o 
  -6  13   5     1169.10     1393.34     63.39 o 
  -5  13   5     7014.67     7331.32    160.33 o 
  -4  13   5     2849.24     2940.52     75.00 o 
  -3  13   5      356.72      404.61     34.10 o 
  -2  13   5      407.17      454.88     31.99 o 
  -1  13   5     8536.04     8673.31    161.52 o 
   0  13   5     5835.81     5549.09    135.89 o 
   1  13   5     6650.18     6494.46    151.12 o 
   2  13   5      678.09      691.60     70.24 o 
   3  13   5     2520.05     2346.16     97.24 o 
   4  13   5      103.51      149.40     43.06 o 
   5  13   5     3618.02     3502.21    213.07 o 
   6  13   5      729.59      756.02     68.93 o 
   7  13   5     4048.80     4203.78    125.50 o 
  -7  14   5        0.07       54.96     59.39 o 
  -6  14   5      123.05       86.04     39.65 o 
  -5  14   5      920.47     1031.55     49.64 o 
  -4  14   5     9339.32     9253.12    182.82 o 
  -3  14   5     2575.75     2518.10     73.12 o 
  -2  14   5    20240.99    20078.38    317.00 o 
  -1  14   5       10.94       32.61     37.78 o 
   0  14   5     1057.66     1144.28     64.85 o 
   1  14   5       20.37        8.22     38.14 o 
   2  14   5     4621.54     4325.37    120.83 o 
   3  14   5       33.31       37.56     39.73 o 
   4  14   5    14079.34    13692.46    266.88 o 
   5  14   5      160.67      159.19     44.16 o 
   6  14   5      626.28      528.72     57.65 o 
   7  14   5      287.31      319.77     53.47 o 
  -7  15   5     3549.24     3682.34    202.31 o 
  -6  15   5      286.01      389.16     47.60 o 
  -5  15   5     5091.83     5207.39    108.35 o 
  -4  15   5       39.86       50.99     30.49 o 
  -3  15   5     1119.25     1109.79     61.23 o 
  -2  15   5      209.11      230.88     40.13 o 
  -1  15   5     6314.17     6291.20    150.18 o 
   0  15   5       13.90       39.24     38.62 o 
   1  15   5    14416.50    14301.89    380.93 o 
   2  15   5      322.09      382.72     65.89 o 
   3  15   5      444.03      451.28     87.91 o 
   4  15   5       56.89       77.02     42.72 o 
   5  15   5     2864.15     2845.50    104.32 o 
   6  15   5      478.77      496.42     59.06 o 
  -6  16   5       16.30       14.25     48.40 o 
  -5  16   5       49.04       41.13     33.27 o 
  -4  16   5     4645.60     4951.27    118.88 o 
  -3  16   5     7058.13     7267.23    149.55 o 
  -2  16   5     2776.69     2731.01     95.90 o 
  -1  16   5     1068.54     1119.49     67.62 o 
   0  16   5      508.27      442.37     52.31 o 
   1  16   5      256.57      261.49     49.56 o 
   2  16   5     2306.74     2123.18     88.99 o 
   3  16   5     3153.90     3041.13    110.84 o 
   4  16   5     3870.90     3608.87    117.39 o 
   5  16   5     3561.25     3474.73    115.87 o 
  -5  17   5     2225.28     2390.94    109.07 o 
  -4  17   5     1602.28     1615.11     79.29 o 
  -3  17   5     1968.40     1844.19     72.93 o 
  -2  17   5      670.77      754.26     61.26 o 
  -1  17   5      955.77     1036.50     66.99 o 
   0  17   5     7337.75     7220.02    169.59 o 
   1  17   5    11172.30    10688.40    246.62 o 
   2  17   5     4003.10     3783.67    139.70 o 
   3  17   5       32.97       62.29     44.74 o 
   4  17   5      774.93      771.58     66.33 o 
   5  17   5     1075.13      986.65     70.45 o 
  -5  18   5     2002.87     2338.82    140.55 o 
  -4  18   5      239.71      333.54     61.23 o 
  -3  18   5     6611.88     6773.93    193.21 o 
  -2  18   5     1103.67     1187.41     78.02 o 
  -1  18   5     3248.87     3434.08    120.24 o 
   0  18   5       20.24      -24.90     44.19 o 
   1  18   5      172.89      100.99     49.14 o 
   2  18   5       26.93       73.32     46.87 o 
   3  18   5     4431.66     4114.04    168.54 o 
   4  18   5       16.81       61.62     51.14 o 
  -3  19   5      220.10      246.54     79.14 o 
  -2  19   5       59.43      108.67     57.11 o 
  -1  19   5      209.65      252.72     52.96 o 
   0  19   5    12343.07    12230.10    250.22 o 
   1  19   5      154.24      152.01     50.24 o 
   2  19   5     5404.91     5399.45    149.63 o 
   3  19   5        3.30      -41.31     54.26 o 
  -1  20   5     2346.54     2273.67    139.37 o 
   0  20   5      479.38      533.68     63.59 o 
   1  20   5      199.87      145.72     52.59 o 
 -10   0   6     4492.29     4722.55    421.23 o 
  -8   0   6      353.65      313.54    139.29 o 
  -6   0   6    28560.50    27072.99    639.99 o 
  -4   0   6     6501.95     6483.45    189.76 o 
  -2   0   6     4711.48     4670.14    103.62 o 
   0   0   6     6578.80     6686.30    145.07 o 
   2   0   6     5415.77     5104.31    216.18 o 
   4   0   6    16373.47    16271.12    336.08 o 
   6   0   6     4192.69     4214.75    116.61 o 
   8   0   6    10761.30    10657.22    276.31 o 
 -10   1   6        1.26       34.88     37.95 o 
  -9   1   6     2705.74     2521.85     88.66 o 
  -8   1   6     1251.52     1254.69     61.91 o 
  -7   1   6    12626.94    11796.15    227.90 o 
  -6   1   6      919.23      889.94     75.40 o 
  -5   1   6     6468.10     6371.40    149.98 o 
  -4   1   6      696.56      698.40     63.95 o 
  -3   1   6    15364.44    15446.15    204.56 o 
  -2   1   6    14660.42    14826.78    196.75 o 
   0   1   6     4663.66     4726.56     79.24 o 
   1   1   6      161.55      236.37     21.69 o 
   2   1   6     3744.03     3824.44     71.68 o 
   3   1   6    15189.73    15187.47    227.24 o 
   4   1   6     1922.07     1904.53     49.91 o 
   5   1   6    12740.53    12763.18    182.65 o 
   6   1   6      222.27      215.02     30.51 o 
   7   1   6     4518.45     4400.44     97.11 o 
   8   1   6      329.83      298.29     35.78 o 
   9   1   6     1442.74     1395.33     78.50 o 
 -10   2   6     3319.14     3190.07    104.52 o 
  -9   2   6      222.98      231.06     45.36 o 
  -8   2   6      304.58      336.22     47.10 o 
  -7   2   6     5178.44     4894.17    122.37 o 
  -6   2   6     5195.84     5053.82    120.71 o 
  -5   2   6      225.79      291.30     34.09 o 
  -4   2   6    14945.33    14359.45    218.13 o 
  -3   2   6     2606.82     2457.01     46.49 o 
  -2   2   6     2822.94     3023.35     56.56 o 
  -1   2   6       26.80       35.96     13.88 o 
   0   2   6     6012.59     6024.01     95.44 o 
   1   2   6     5648.91     5490.16     91.76 o 
   2   2   6    44344.84    45422.00    570.20 o 
   3   2   6     4964.43     5145.17     86.91 o 
   4   2   6     8196.80     8173.35    125.38 o 
   5   2   6     1792.34     1785.95     50.26 o 
   6   2   6     1898.96     2005.64     55.21 o 
   7   2   6     3338.82     3502.49     95.23 o 
   8   2   6     4076.26     4135.72     93.33 o 
   9   2   6     2354.69     2372.00     91.98 o 
 -10   3   6       44.24       79.27     41.92 o 
  -9   3   6     3210.88     3218.31    102.04 o 
  -8   3   6     9415.89     8833.01    278.63 o 
  -7   3   6     2379.05     2361.24    103.92 o 
  -6   3   6    14308.08    13731.42    253.30 o 
  -5   3   6      865.87      902.40     47.70 o 
  -4   3   6       30.22       98.55     23.95 o 
  -3   3   6     2915.94     2907.61     54.68 o 
  -2   3   6    55668.42    54710.86    677.74 o 
  -1   3   6    10754.42    10779.31    151.63 o 
   0   3   6    29931.89    29892.66    382.98 o 
   1   3   6     5218.94     5452.79    120.64 o 
   2   3   6      347.80      312.92     21.31 o 
   3   3   6     2798.79     2827.63     57.66 o 
   4   3   6    13086.56    13263.91    187.04 o 
   5   3   6     4703.61     4832.40     90.58 o 
   6   3   6     9900.09     9858.15    164.98 o 
   7   3   6     1579.65     1624.79     59.97 o 
   8   3   6       16.72        5.40     33.39 o 
   9   3   6      116.77      135.36     40.29 o 
 -10   4   6       51.04       62.37     41.43 o 
  -9   4   6     1886.47     1774.78    112.94 o 
  -8   4   6     1834.61     1843.22    108.82 o 
  -7   4   6     3051.33     2980.60     93.42 o 
  -6   4   6      587.42      538.78     43.18 o 
  -5   4   6     8184.37     8024.00    139.97 o 
  -4   4   6    10938.50    10829.29    155.15 o 
  -3   4   6    20531.41    20711.38    273.24 o 
  -2   4   6      715.63      809.33     65.92 o 
  -1   4   6     1140.64     1178.96     49.23 o 
   0   4   6      634.40      616.42     28.19 o 
   1   4   6    24156.59    23928.92    313.87 o 
   2   4   6     4954.88     4893.75     87.42 o 
   3   4   6    12652.02    12748.50    178.62 o 
   4   4   6      126.43      157.96     20.40 o 
   5   4   6     2201.18     2113.23     60.18 o 
   6   4   6     1759.31     1753.12     56.25 o 
   7   4   6     5941.18     5757.57    187.30 o 
   8   4   6       11.07       37.54     37.22 o 
   9   4   6     5223.60     5405.28    131.78 o 
 -10   5   6      367.93      392.92     51.15 o 
  -9   5   6        1.51      -17.23     44.23 o 
  -8   5   6     9545.26     9012.27    191.72 o 
  -7   5   6     1322.29     1285.10     62.01 o 
  -6   5   6     8875.71     8782.61    180.92 o 
  -5   5   6     1766.51     1773.63     92.73 o 
  -4   5   6     4043.49     4028.15     74.40 o 
  -3   5   6      119.08      134.63     18.85 o 
  -2   5   6    22839.67    23243.41    305.00 o 
  -1   5   6    12911.90    12867.18    202.25 o 
   0   5   6    23320.14    23180.11    304.91 o 
   1   5   6     3028.15     3067.61     65.32 o 
   2   5   6      305.95      372.79     26.91 o 
   3   5   6     2301.30     2402.55     58.18 o 
   4   5   6    21106.32    20706.24    350.09 o 
   5   5   6      307.35      295.89     28.65 o 
   6   5   6     9513.64     9455.34    189.61 o 
   7   5   6        3.76       24.60     36.00 o 
   8   5   6       18.75       78.42     38.56 o 
   9   5   6      254.53      222.74     45.17 o 
 -10   6   6     1097.45     1177.28     68.23 o 
  -9   6   6     1375.37     1301.78    107.21 o 
  -8   6   6     1065.29     1048.84     61.68 o 
  -7   6   6      293.86      307.16     43.61 o 
  -6   6   6     2968.42     2797.13     90.61 o 
  -5   6   6    24716.29    23905.85    356.03 o 
  -4   6   6      133.83      159.48     21.51 o 
  -3   6   6    29026.62    28298.67    367.96 o 
  -2   6   6      255.29      238.35     20.99 o 
  -1   6   6      491.37      513.59     25.30 o 
   0   6   6     1682.69     1740.18     44.96 o 
   1   6   6    39359.77    38679.93    546.17 o 
   2   6   6      984.53     1046.39     51.50 o 
   3   6   6    10159.40    10090.04    213.67 o 
   4   6   6     2260.59     2266.80     79.31 o 
   5   6   6      338.17      420.75     45.16 o 
   6   6   6       59.94       45.19     36.86 o 
   7   6   6     2178.36     2027.10     98.05 o 
   8   6   6     2035.16     2031.71     81.12 o 
   9   6   6     4054.13     4216.84    252.12 o 
  -9   7   6     2281.33     2368.58    111.20 o 
  -8   7   6     4128.81     4007.82    114.86 o 
  -7   7   6     6030.13     5805.50    141.10 o 
  -6   7   6     2917.25     2758.39    115.19 o 
  -5   7   6      405.62      498.58     39.04 o 
  -4   7   6     6717.30     6607.37    109.94 o 
  -3   7   6     8077.48     8380.69    130.20 o 
  -2   7   6      329.70      375.58     33.85 o 
  -1   7   6    23817.85    23455.18    310.50 o 
   0   7   6     5642.55     5620.85    106.82 o 
   1   7   6     3522.16     3579.57     94.56 o 
   2   7   6     5391.17     5156.74    218.68 o 
   3   7   6     4738.36     4495.71    114.26 o 
   4   7   6    11738.12    11204.73    216.42 o 
   5   7   6     8675.85     8509.58    178.10 o 
   6   7   6     7064.61     7204.10    160.65 o 
   7   7   6     1310.88     1392.55     86.39 o 
   8   7   6       85.37      120.41     42.39 o 
  -9   8   6      775.99      755.63     59.41 o 
  -8   8   6     1010.58     1110.67     92.90 o 
  -7   8   6      444.35      521.19     48.37 o 
  -6   8   6     4797.23     4796.48    122.24 o 
  -5   8   6     6643.14     6887.50    118.02 o 
  -4   8   6    27535.41    27146.08    360.18 o 
  -3   8   6     9243.42     9203.15    142.19 o 
  -2   8   6     4778.03     4840.65     87.37 o 
  -1   8   6      493.72      532.02     36.48 o 
   0   8   6    10176.60     9872.09    172.54 o 
   1   8   6    15012.25    15030.55    267.56 o 
   2   8   6    27201.74    26362.23    437.11 o 
   3   8   6     2578.30     2600.41     87.22 o 
   4   8   6     1873.36     1758.48     73.85 o 
   5   8   6      614.39      592.78     51.58 o 
   6   8   6     5251.32     4975.07    128.56 o 
   7   8   6      290.07      272.53     62.92 o 
   8   8   6     3178.82     3202.77    142.36 o 
  -9   9   6     4697.40     4674.01    131.36 o 
  -8   9   6        2.35       42.53     38.24 o 
  -7   9   6     5670.80     5651.14    192.45 o 
  -6   9   6        3.43       11.70     34.01 o 
  -5   9   6      224.39      239.50     29.29 o 
  -4   9   6      712.31      711.61     36.51 o 
  -3   9   6    10635.23    10519.39    160.23 o 
  -2   9   6      366.69      442.90     28.47 o 
  -1   9   6    10482.59    10564.74    157.30 o 
   0   9   6       10.39       28.73     19.79 o 
   1   9   6     9676.53     9403.25    186.09 o 
   2   9   6      430.52      369.41     41.39 o 
   3   9   6     3683.15     3445.99    196.92 o 
   4   9   6     1164.83     1175.29     62.02 o 
   5   9   6    12596.95    12464.38    241.62 o 
   6   9   6       53.01      101.74     40.74 o 
   7   9   6     2285.89     2302.42     88.32 o 
   8   9   6        8.93       73.55     49.10 o 
  -9  10   6       32.20       -4.45     42.94 o 
  -8  10   6     2943.83     3095.07    144.92 o 
  -7  10   6       42.65       40.01     40.53 o 
  -6  10   6     4933.36     5109.75    254.46 o 
  -5  10   6      933.54     1078.79     44.94 o 
  -4  10   6    31970.05    31912.63    421.94 o 
  -3  10   6       24.26       74.52     36.35 o 
  -2  10   6      594.76      642.04     56.67 o 
  -1  10   6       86.19       87.08     19.95 o 
   0  10   6     8303.86     8402.02    150.07 o 
   1  10   6      363.53      383.72     41.61 o 
   2  10   6    34358.61    32388.94    530.21 o 
   3  10   6      655.67      592.40     58.90 o 
   4  10   6     1707.94     1609.57     97.45 o 
   5  10   6        1.49       -0.60     37.18 o 
   6  10   6     3073.00     2959.36    100.12 o 
   7  10   6       13.94        8.37     40.03 o 
   8  10   6     2647.82     2660.41     98.75 o 
  -8  11   6      696.25      593.83     58.02 o 
  -7  11   6     3425.00     3688.09    112.24 o 
  -6  11   6       93.01      134.30     41.28 o 
  -5  11   6      706.88      717.01     42.27 o 
  -4  11   6     1514.01     1584.93     53.93 o 
  -3  11   6     5560.15     5484.53    102.36 o 
  -2  11   6      205.36      213.13     26.12 o 
  -1  11   6     8950.48     8940.17    139.32 o 
   0  11   6     2278.39     2381.49     81.91 o 
   1  11   6     3792.88     3707.43    116.21 o 
   2  11   6       45.69      -25.64     38.57 o 
   3  11   6     1830.62     1841.32    108.93 o 
   4  11   6     3146.24     3054.87    104.69 o 
   5  11   6     4909.97     5020.87    131.39 o 
   6  11   6      746.47      780.01     60.07 o 
   7  11   6     2684.29     2573.13    116.19 o 
  -8  12   6      664.04      737.40     70.21 o 
  -7  12   6       77.00      104.11     43.51 o 
  -6  12   6     4241.43     4350.44    123.98 o 
  -5  12   6    14155.49    14284.32    294.96 o 
  -4  12   6     6617.34     6692.96    120.81 o 
  -3  12   6     8677.49     8880.55    145.87 o 
  -2  12   6     3847.09     3892.83     98.50 o 
  -1  12   6      106.79      125.08     32.77 o 
   0  12   6     1032.74     1080.84     59.67 o 
   1  12   6    13291.75    12754.78    243.77 o 
   4  12   6     3014.87     2929.44    189.57 o 
   5  12   6     1345.77     1386.64     73.56 o 
   6  12   6     2883.97     2853.08    102.54 o 
   7  12   6     1054.31     1109.15    101.63 o 
  -8  13   6     3210.83     3468.82    127.21 o 
  -7  13   6      333.74      437.42     54.65 o 
  -6  13   6     2561.20     2707.89     99.55 o 
  -5  13   6     1203.03     1145.26     57.41 o 
  -4  13   6     1646.65     1676.04     57.78 o 
  -3  13   6       34.49       41.67     25.95 o 
  -2  13   6     6098.91     5946.41    127.00 o 
  -1  13   6    12509.53    12462.20    212.19 o 
   0  13   6     7121.05     6827.34    155.45 o 
   1  13   6      194.24      175.60     43.22 o 
   2  13   6      824.99      767.31     74.48 o 
   3  13   6     1022.16      953.33     62.52 o 
   4  13   6     6316.17     6144.56    178.79 o 
   5  13   6      248.23      206.83     59.78 o 
   6  13   6     5886.84     5729.35    148.31 o 
   7  13   6      424.39      407.88     55.80 o 
  -7  14   6      272.09      291.51     52.33 o 
  -6  14   6      326.64      368.11     51.47 o 
  -5  14   6    12280.84    12491.26    218.69 o 
  -4  14   6     1629.67     1721.66     58.07 o 
  -3  14   6     8089.71     8291.03    294.08 o 
  -2  14   6        5.70      -30.54     32.16 o 
  -1  14   6      282.14      299.69     46.12 o 
   0  14   6      588.40      547.74     53.13 o 
   1  14   6    12121.05    11714.20    233.21 o 
   2  14   6      409.82      404.76     75.10 o 
   3  14   6    10907.19    10363.27    216.60 o 
   4  14   6      879.77      946.76     80.89 o 
   5  14   6        1.10       -1.59     41.63 o 
   6  14   6       30.45       10.21     48.05 o 
  -7  15   6      291.02      461.21    161.95 o 
  -6  15   6     3726.64     4204.59    185.80 o 
  -5  15   6      329.80      438.13     45.83 o 
  -4  15   6      101.09      163.45     41.05 o 
  -3  15   6     1232.19     1313.18     77.15 o 
  -2  15   6    12441.99    11996.01    236.91 o 
  -1  15   6      159.44      175.28     43.74 o 
   0  15   6     6551.82     6503.62    193.36 o 
   1  15   6     2636.15     2616.04     95.19 o 
   2  15   6      194.02      216.02     46.72 o 
   3  15   6       62.90       67.21     43.75 o 
   4  15   6     5248.31     4922.01    170.87 o 
   5  15   6     1202.94     1173.87     73.58 o 
   6  15   6     3066.38     3006.30    170.59 o 
  -6  16   6     1674.12     1825.12    110.48 o 
  -5  16   6     1210.85     1407.21     80.62 o 
  -4  16   6     4260.16     4244.83    142.30 o 
  -3  16   6     4459.92     4645.81    129.11 o 
  -2  16   6      321.82      380.39     65.33 o 
  -1  16   6      296.80      199.65     49.57 o 
   0  16   6     3154.78     3048.27    104.95 o 
   1  16   6     6082.91     6080.99    152.19 o 
   2  16   6     4382.01     4139.35    152.45 o 
   3  16   6     3117.62     3012.24    105.89 o 
   4  16   6      170.59      110.52     54.03 o 
   5  16   6      338.10      414.51     58.70 o 
  -5  17   6       68.23      150.52     60.38 o 
  -4  17   6        5.48      -40.41     38.29 o 
  -3  17   6     2400.39     2588.03     96.42 o 
  -2  17   6     6090.23     6217.83    154.80 o 
  -1  17   6     5519.50     5563.62    174.71 o 
   0  17   6     3343.00     3203.26    110.15 o 
   1  17   6      573.64      703.14     61.39 o 
   2  17   6       79.76       84.22     45.57 o 
   3  17   6     1261.63     1266.83    106.54 o 
   4  17   6     1754.00     1584.52     83.35 o 
  -3  18   6      605.56      646.33     61.14 o 
  -2  18   6     1878.61     1980.25     86.86 o 
  -1  18   6       19.05       33.82     46.22 o 
   0  18   6     3231.20     3139.85    109.05 o 
   1  18   6      358.85      407.31     55.71 o 
   2  18   6     6856.67     6805.87    239.80 o 
   3  18   6       27.01        4.30     46.36 o 
  -3  19   6     2113.99     2239.88    116.47 o 
  -2  19   6      106.61       65.83     56.43 o 
  -1  19   6    11679.33    11790.29    243.95 o 
   0  19   6       19.77        1.91     45.97 o 
   1  19   6      323.10      340.46     70.85 o 
   2  19   6       17.52       28.08     47.73 o 
  -9   0   7     2601.67     2406.34    323.22 o 
  -7   0   7     3329.93     3344.22    141.00 o 
  -5   0   7    11651.17    11350.15    301.99 o 
  -3   0   7      195.49      225.16     35.57 o 
  -1   0   7    29914.75    29613.91    534.49 o 
   1   0   7    22988.25    22435.48    421.27 o 
   3   0   7     6591.15     6692.86    153.69 o 
   5   0   7    12740.90    12999.08    265.50 o 
   7   0   7    12170.72    12062.45    351.23 o 
   9   0   7      152.56      170.15     55.02 o 
 -10   1   7     5142.17     4960.21    134.81 o 
  -9   1   7     1208.55     1243.96     99.04 o 
  -8   1   7     8005.32     7538.27    168.88 o 
  -7   1   7     1299.06     1294.48     63.23 o 
  -6   1   7       25.90      123.31     32.14 o 
  -5   1   7     6896.98     6550.02    154.25 o 
  -4   1   7    27403.95    26679.68    437.26 o 
  -3   1   7    16389.99    16249.60    219.93 o 
  -2   1   7    41593.06    40851.51    511.04 o 
  -1   1   7      347.98      399.67     24.15 o 
   0   1   7     2444.19     2384.69     66.96 o 
   1   1   7     1775.32     1867.21     65.61 o 
   2   1   7    22026.02    22192.45    295.23 o 
   3   1   7     2286.82     2411.60     80.50 o 
   4   1   7    12763.12    12842.77    184.09 o 
   5   1   7     1246.86     1306.99     44.81 o 
   6   1   7       52.96       41.96     24.48 o 
   7   1   7      480.66      463.44     37.50 o 
   8   1   7     1436.07     1369.44     63.96 o 
   9   1   7      536.60      615.43     67.21 o 
 -10   2   7       47.86       59.89     41.31 o 
  -9   2   7      138.42      135.40     39.29 o 
  -8   2   7     3346.60     3109.39     97.11 o 
  -7   2   7     4010.29     3748.45    104.94 o 
  -6   2   7     1458.04     1319.52     66.53 o 
  -5   2   7     5502.11     5358.84    123.35 o 
  -4   2   7     1513.00     1473.70     52.53 o 
  -3   2   7      139.81      167.30     15.69 o 
  -2   2   7      185.73      254.52     19.20 o 
  -1   2   7    11305.74    10692.29    151.64 o 
   0   2   7     7415.40     7150.21    146.87 o 
   1   2   7     6575.51     6346.07    104.15 o 
   2   2   7    11163.51    11173.61    162.45 o 
   3   2   7     4899.49     5125.76     97.05 o 
   4   2   7      230.86      319.17     26.93 o 
   5   2   7     4978.66     5192.20    130.00 o 
   6   2   7     9968.29     9742.42    164.78 o 
   7   2   7     7223.53     7025.23    131.51 o 
   8   2   7     1014.57     1056.47     59.11 o 
   9   2   7       26.93      -19.15     41.57 o 
 -10   3   7     1274.41     1219.33     76.77 o 
  -9   3   7     4850.25     4635.03    146.01 o 
  -8   3   7      886.03      777.77     54.83 o 
  -7   3   7     5195.43     4921.69    123.95 o 
  -6   3   7      930.33      894.65     51.48 o 
  -5   3   7     4047.44     4141.79    104.40 o 
  -4   3   7     1881.95     1924.02     41.02 o 
  -3   3   7    57280.21    55945.57    695.03 o 
  -2   3   7     2429.43     2325.40     57.99 o 
  -1   3   7     1197.66     1270.98     37.99 o 
   0   3   7     4135.62     3999.96     74.30 o 
   1   3   7    15201.00    15596.42    216.33 o 
   2   3   7     9976.02     9906.56    146.60 o 
   3   3   7    16745.45    16721.84    229.77 o 
   4   3   7     4856.54     4949.10     88.26 o 
   5   3   7     5767.74     5885.41    112.57 o 
   6   3   7      137.49      135.90     29.85 o 
   7   3   7      771.29      788.17     75.92 o 
   8   3   7      570.04      625.88     50.31 o 
   9   3   7     1745.47     1789.59    107.06 o 
 -10   4   7       91.77      107.95     59.62 o 
  -9   4   7      827.27      860.87     66.56 o 
  -8   4   7     4040.63     3834.78    111.68 o 
  -7   4   7     2144.58     2143.04     80.77 o 
  -6   4   7     6600.23     6511.46    147.63 o 
  -5   4   7     8995.83     8731.31    176.02 o 
  -4   4   7     4992.34     4796.14     81.20 o 
  -3   4   7      926.94      865.25     31.07 o 
  -2   4   7     4087.24     4173.79     74.43 o 
  -1   4   7     5481.72     5533.84     91.76 o 
   0   4   7    31920.38    31461.56    406.36 o 
   1   4   7     2087.49     2243.39     58.19 o 
   2   4   7    19047.32    19266.61    259.54 o 
   3   4   7     3292.96     3585.34     68.73 o 
   4   4   7     2502.55     2550.29     73.49 o 
   5   4   7       97.24       76.43     26.06 o 
   6   4   7     7737.20     7670.06    164.50 o 
   7   4   7      247.01      268.19     43.16 o 
   8   4   7     2794.23     2783.62     92.06 o 
   9   4   7        1.15      -44.86     38.35 o 
  -9   5   7     6245.04     6246.78    208.51 o 
  -8   5   7      663.63      607.48     53.63 o 
  -7   5   7     1913.28     1767.05     79.94 o 
  -6   5   7      643.77      546.44     46.54 o 
  -5   5   7     7759.47     7691.03    161.80 o 
  -4   5   7     5311.80     5307.72     90.63 o 
  -3   5   7    33520.99    33931.87    436.02 o 
  -2   5   7     1718.99     1714.13     46.40 o 
  -1   5   7     5520.29     5491.51     92.52 o 
   0   5   7     7047.35     6773.55    109.56 o 
   1   5   7     5140.67     5375.70    143.26 o 
   2   5   7      107.78      163.45     23.24 o 
   3   5   7    20690.96    20569.87    309.46 o 
   4   5   7       20.27       35.15     21.41 o 
   5   5   7     9440.92     9491.88    192.18 o 
   6   5   7      172.80      127.20     39.97 o 
   7   5   7     1194.69     1130.33     68.04 o 
   8   5   7       32.03       44.94     40.68 o 
  -9   6   7      739.82      685.11     85.55 o 
  -8   6   7     2897.63     2785.26     95.06 o 
  -7   6   7      191.44      176.29     40.48 o 
  -6   6   7    19023.54    18136.37    325.55 o 
  -5   6   7      118.94      168.95     28.96 o 
  -4   6   7     3701.62     3863.10     80.24 o 
  -3   6   7      319.18      368.04     25.39 o 
  -2   6   7     6127.10     6075.63    105.92 o 
  -1   6   7     2460.30     2344.36     53.62 o 
   0   6   7    41140.26    41253.86    587.56 o 
   1   6   7     2242.81     2209.62     49.30 o 
   2   6   7     2010.70     1746.73    105.35 o 
   3   6   7     1189.13     1097.80     57.81 o 
   4   6   7     5142.51     5087.17    125.94 o 
   5   6   7     2416.48     2351.61     93.78 o 
   6   6   7     5970.55     5905.77    143.55 o 
   7   6   7     1203.67     1072.81     62.17 o 
   8   6   7     2608.68     2783.80     96.58 o 
  -9   7   7      703.77      686.49     58.43 o 
  -8   7   7     1927.49     1840.20     81.06 o 
  -7   7   7      280.81      340.72     46.01 o 
  -6   7   7      446.06      505.93     62.02 o 
  -5   7   7     1591.60     1646.31     57.69 o 
  -4   7   7     8477.61     8957.84    158.53 o 
  -3   7   7     4077.78     4104.60     87.94 o 
  -2   7   7     9690.09     9932.74    149.87 o 
  -1   7   7    10286.46    10348.00    195.76 o 
   0   7   7        7.50       22.95     16.87 o 
   1   7   7       14.32       32.48     43.14 o 
   2   7   7     7156.87     7051.58    153.36 o 
   3   7   7     8666.65     8714.70    231.67 o 
   4   7   7     6176.43     6272.94    167.50 o 
   5   7   7     5207.33     5100.88    129.75 o 
   6   7   7        5.94       10.74     38.02 o 
   7   7   7      305.22      368.27     49.13 o 
   8   7   7     1344.00     1275.71     70.74 o 
  -9   8   7        2.14       35.70     42.26 o 
  -8   8   7      639.65      699.45     56.17 o 
  -7   8   7     7072.52     6862.96    160.37 o 
  -6   8   7     7410.70     7509.87    254.62 o 
  -5   8   7    12315.60    12597.69    210.89 o 
  -4   8   7      415.14      527.55     32.24 o 
  -3   8   7      899.88      880.09     36.64 o 
  -2   8   7     2535.95     2487.36     70.79 o 
  -1   8   7    12097.31    11849.83    172.93 o 
   0   8   7    16523.70    16031.73    222.17 o 
   1   8   7    13011.35    12621.09    316.11 o 
   2   8   7     2027.75     2039.86     94.77 o 
   3   8   7        7.69       -1.30     32.59 o 
   4   8   7     3725.61     3487.00    104.82 o 
   5   8   7     2284.09     2147.90     83.71 o 
   6   8   7      181.77      182.26     45.47 o 
   7   8   7     5210.34     5181.04    157.24 o 
   8   8   7      535.97      444.41     54.92 o 
  -9   9   7      189.22      270.35     51.01 o 
  -8   9   7     2062.42     1988.12     85.60 o 
  -7   9   7      207.30      229.72     76.74 o 
  -6   9   7     1298.25     1380.67     68.48 o 
  -5   9   7        2.30       -9.86     35.45 o 
  -4   9   7     5580.57     5490.44    122.21 o 
  -3   9   7        3.07       13.41     24.18 o 
  -2   9   7     8280.40     8235.50    131.83 o 
  -1   9   7      222.90      251.86     29.85 o 
   0   9   7     5383.66     5354.24    143.04 o 
   1   9   7      298.75      312.70     47.94 o 
   2   9   7    19860.37    19045.60    374.16 o 
   3   9   7      258.09      303.55     45.16 o 
   4   9   7    13258.06    13091.70    407.42 o 
   5   9   7      937.57      839.78     61.27 o 
   6   9   7     1455.77     1339.51     70.57 o 
   7   9   7        3.79       34.63     42.90 o 
   8   9   7     1782.93     1676.92     80.91 o 
  -8  10   7       11.15      -22.36     41.49 o 
  -7  10   7    10881.07    10894.64    226.20 o 
  -6  10   7      992.75     1055.94     61.91 o 
  -5  10   7    19712.74    20040.81    340.03 o 
  -4  10   7      426.16      396.85     43.89 o 
  -3  10   7      382.35      379.39     31.56 o 
  -2  10   7     1808.08     1705.88     51.00 o 
  -1  10   7    28659.87    28087.17    370.62 o 
   0  10   7     1265.50     1364.07     62.72 o 
   1  10   7    16955.30    16175.63    290.99 o 
   2  10   7       26.81       40.26     33.43 o 
   3  10   7      885.69      855.33     67.00 o 
   4  10   7       24.94       41.57     39.54 o 
   5  10   7     4232.29     3981.53    117.69 o 
   6  10   7      448.03      432.77     51.70 o 
   7  10   7     4323.94     4328.72    125.55 o 
  -8  11   7     1457.28     1516.65    106.26 o 
  -7  11   7       48.89       68.59     41.74 o 
  -6  11   7      468.52      453.41     51.76 o 
  -5  11   7     1279.95     1297.83     57.36 o 
  -4  11   7     3450.84     3378.28     78.59 o 
  -3  11   7      600.63      693.02     37.53 o 
  -2  11   7     9030.67     8857.20    142.24 o 
  -1  11   7     2770.40     2738.83     76.65 o 
   0  11   7     2546.65     2528.66     94.52 o 
   1  11   7      215.70      131.10     37.59 o 
   2  11   7    10906.00    10982.53    218.61 o 
   3  11   7     7885.91     7362.00    166.27 o 
   4  11   7     6098.21     5849.21    144.92 o 
   5  11   7     1682.21     1673.92     85.73 o 
   6  11   7      170.87      128.20     45.52 o 
   7  11   7       96.89      137.92     47.14 o 
  -8  12   7     1286.43     1624.37    128.10 o 
  -7  12   7     2624.75     2795.99    235.90 o 
  -6  12   7    11430.86    12049.22    367.65 o 
  -5  12   7     4015.17     4159.58    133.65 o 
  -4  12   7      781.94      842.54     43.07 o 
  -3  12   7      167.21      143.29     27.40 o 
  -2  12   7     7875.40     7787.45    150.82 o 
  -1  12   7     3214.16     3070.69    115.71 o 
   0  12   7    13688.83    13272.00    251.06 o 
   1  12   7     3955.23     3817.95    144.27 o 
   2  12   7     1955.83     1793.60     76.83 o 
   3  12   7      622.64      570.56     53.79 o 
   4  12   7     1794.35     1576.91     75.35 o 
   5  12   7     2711.92     2661.65    113.73 o 
   6  12   7     2235.68     2165.10     92.15 o 
   7  12   7     2829.96     2784.86    137.91 o 
  -7  13   7      311.24      360.15     54.61 o 
  -6  13   7       17.66      -23.07     39.16 o 
  -5  13   7     2210.35     2229.23     76.20 o 
  -4  13   7      958.68      920.42     44.84 o 
  -3  13   7     4767.89     4699.80    111.91 o 
  -2  13   7     2463.01     2416.69     75.94 o 
  -1  13   7     6859.65     6927.19    157.41 o 
   0  13   7       50.71       39.57     37.85 o 
   1  13   7      575.33      519.44     51.42 o 
   2  13   7      772.89      834.25     60.75 o 
   3  13   7     9265.00     8533.39    188.57 o 
   4  13   7     1158.23     1036.72     67.07 o 
   5  13   7     2064.23     1874.62     86.34 o 
   6  13   7       24.18       17.81     44.89 o 
  -7  14   7      211.13      305.54     53.16 o 
  -6  14   7     8632.07     9194.92    553.24 o 
  -5  14   7        2.40       26.95     34.35 o 
  -4  14   7     1824.83     1950.62     74.45 o 
  -3  14   7      145.42      170.03     39.46 o 
  -2  14   7     2128.19     2149.01     84.29 o 
  -1  14   7      304.14      391.93     76.63 o 
   0  14   7    17563.14    16504.27    303.64 o 
   1  14   7       61.23       43.31     39.85 o 
   2  14   7     2913.58     2697.59     97.25 o 
   3  14   7     2302.57     2121.41     87.27 o 
   5  14   7      295.04      328.59     54.20 o 
   6  14   7     5100.42     5259.40    164.54 o 
  -6  15   7      317.83      415.24     54.27 o 
  -5  15   7     2638.53     2834.42    107.80 o 
  -4  15   7       89.85      117.24     41.27 o 
  -3  15   7    12536.43    12281.88    243.19 o 
  -2  15   7       67.48      118.49     42.98 o 
  -1  15   7     1488.90     1621.90     94.66 o 
   0  15   7      341.74      406.32     65.15 o 
   1  15   7     2614.27     2415.18     91.89 o 
   2  15   7       56.82       68.93     44.73 o 
   3  15   7     5997.25     5627.23    148.16 o 
   4  15   7      683.13      641.43     59.61 o 
   5  15   7     2787.34     2619.94    155.91 o 
  -5  16   7      940.98     1142.66     75.24 o 
  -4  16   7      856.11      949.77     58.61 o 
  -3  16   7      125.53      127.80     67.94 o 
  -2  16   7      639.87      587.69     67.43 o 
  -1  16   7     3164.83     3098.95    104.93 o 
   0  16   7     4675.98     4742.10    131.01 o 
   1  16   7     4955.33     4775.43    133.19 o 
   2  16   7     4565.85     4358.59    126.52 o 
   3  16   7      348.60      295.04     53.13 o 
   4  16   7      482.55      531.70     70.14 o 
  -5  17   7      179.96      222.67     53.09 o 
  -4  17   7     4220.36     4719.58    158.40 o 
  -3  17   7     7018.37     7348.08    174.05 o 
  -2  17   7     3144.51     3120.61    107.23 o 
  -1  17   7       53.20       68.22     45.82 o 
   0  17   7       97.26       34.63     43.60 o 
   1  17   7      972.99      910.19     66.13 o 
   2  17   7     2318.85     2298.36     96.67 o 
   3  17   7     1489.00     1319.55     78.29 o 
   4  17   7     3153.42     3042.68    189.59 o 
  -4  18   7      565.75      501.52     59.07 o 
  -3  18   7       30.09       95.24     47.73 o 
  -2  18   7      157.44      209.99     50.70 o 
  -1  18   7     4295.49     4015.33    127.56 o 
   0  18   7      323.85      256.90     52.69 o 
   1  18   7     4952.21     4883.01    163.45 o 
   2  18   7      326.14      271.23     53.11 o 
   3  18   7      761.71      796.96     67.96 o 
  -2  19   7     7575.95     7540.92    232.29 o 
  -1  19   7       51.08        1.99     47.01 o 
   0  19   7      265.35      272.23     54.55 o 
   1  19   7       24.13       87.10     56.06 o 
 -10   0   8     2685.05     2694.38    145.89 o 
  -8   0   8     1015.74      930.87     82.21 o 
  -6   0   8     4029.45     3935.26    149.77 o 
  -4   0   8      211.30      244.94     46.51 o 
  -2   0   8    23866.98    22850.67    420.78 o 
   0   0   8    20474.15    19856.01    378.88 o 
   2   0   8      143.87      165.29     89.85 o 
   4   0   8    22857.98    22972.58    436.36 o 
   6   0   8     7050.05     7132.48    171.80 o 
   8   0   8       23.43      -12.28     46.10 o 
 -10   1   8      661.03      734.30     59.91 o 
  -9   1   8     2076.27     2123.93    113.63 o 
  -8   1   8       90.45       99.11     38.95 o 
  -7   1   8     3027.38     2873.50     92.57 o 
  -6   1   8     1912.87     1898.69    104.67 o 
  -5   1   8    38592.26    36841.13    595.70 o 
  -4   1   8     5839.44     5710.94    141.68 o 
  -3   1   8     4433.84     4475.53     75.20 o 
  -2   1   8     1341.96     1288.70     51.28 o 
  -1   1   8     7125.54     6779.96    106.93 o 
   0   1   8     4054.57     4052.00     77.07 o 
   1   1   8    15859.49    16188.07    225.57 o 
   2   1   8       46.53       37.99     21.73 o 
   3   1   8    13741.93    13798.67    197.44 o 
   4   1   8       82.10      139.47     25.77 o 
   5   1   8     1705.33     1627.27     52.26 o 
   6   1   8      650.19      697.54     44.06 o 
   7   1   8     4140.86     4277.90     96.35 o 
   8   1   8      230.13      294.58     50.99 o 
 -10   2   8     1160.04     1134.02     84.75 o 
  -9   2   8      616.85      618.45     54.10 o 
  -8   2   8     2807.61     2777.14     93.41 o 
  -7   2   8      357.76      321.96     41.98 o 
  -6   2   8     3870.64     3823.94    106.24 o 
  -5   2   8     1005.05     1000.30     53.16 o 
  -4   2   8      429.40      451.71     25.95 o 
  -3   2   8     2480.47     2444.46     60.68 o 
  -2   2   8    23348.12    22853.81    298.74 o 
  -1   2   8     7770.97     7447.81    115.32 o 
   0   2   8     9664.99     9270.32    140.62 o 
   1   2   8     6219.89     6155.38    107.80 o 
   2   2   8      571.03      577.89     31.37 o 
   3   2   8     2844.76     2966.74     65.78 o 
   4   2   8     9262.10     9183.56    142.37 o 
   5   2   8    10131.55    10049.69    183.12 o 
   6   2   8     4787.05     4808.98    102.81 o 
   7   2   8       21.50       17.03     36.88 o 
   8   2   8       10.78      -76.81     51.21 o 
  -9   3   8     1071.81     1077.25     78.96 o 
  -8   3   8        0.77       54.10     43.44 o 
  -7   3   8      873.08      816.29     96.99 o 
  -6   3   8    11748.74    11284.08    245.15 o 
  -5   3   8     1917.56     1867.77     69.73 o 
  -4   3   8    21466.54    21414.67    316.39 o 
  -3   3   8     2550.78     2559.12     86.00 o 
  -2   3   8     3094.71     3096.31     88.74 o 
  -1   3   8      491.76      593.71     28.74 o 
   0   3   8    20799.05    20469.86    282.68 o 
   1   3   8    10474.79    10508.66    157.84 o 
   2   3   8     7012.36     7197.54    116.98 o 
   3   3   8     8460.39     8786.18    136.48 o 
   4   3   8      501.30      577.11     37.31 o 
   5   3   8      112.68      136.30     29.62 o 
   6   3   8     2467.46     2447.80     86.59 o 
   7   3   8     2286.97     2431.68    119.61 o 
   8   3   8     2785.14     3128.21     98.86 o 
  -9   4   8     3182.24     3184.51    105.13 o 
  -8   4   8     3538.19     3698.00    258.22 o 
  -7   4   8     4999.43     4725.24    123.82 o 
  -6   4   8      321.42      316.05     40.46 o 
  -5   4   8       41.32      107.13     33.07 o 
  -4   4   8     2249.18     2175.98     49.22 o 
  -3   4   8    11404.03    11111.51    160.45 o 
  -2   4   8     5595.89     5770.46     96.20 o 
  -1   4   8    22784.72    22219.09    295.87 o 
   0   4   8       52.35       48.41     25.52 o 
   1   4   8     5519.33     5493.64     96.18 o 
   2   4   8     3172.53     3313.03     67.80 o 
   3   4   8     8195.48     8157.84    128.11 o 
   4   4   8      419.60      458.20     62.08 o 
   5   4   8    18813.04    18730.33    329.03 o 
   6   4   8      615.19      684.30     55.03 o 
   7   4   8      162.28      170.64     42.39 o 
   8   4   8        6.50       56.53     41.38 o 
  -9   5   8      189.31      245.95     46.97 o 
  -8   5   8      220.60      193.72     43.31 o 
  -7   5   8       76.62       71.60     38.94 o 
  -6   5   8     7560.92     7432.22    292.17 o 
  -5   5   8     3030.36     3088.66    115.54 o 
  -4   5   8    18429.44    18610.70    270.51 o 
  -3   5   8        3.30       26.58     21.98 o 
  -2   5   8     1800.47     1799.26     48.02 o 
  -1   5   8    10823.99    11021.86    162.65 o 
   0   5   8    21689.50    21473.04    316.05 o 
   1   5   8       49.59       89.73     20.80 o 
   2   5   8    20903.33    20796.04    280.14 o 
   3   5   8      627.89      617.90     33.34 o 
   4   5   8      484.54      604.24     50.81 o 
   5   5   8        4.76        6.14     38.40 o 
   6   5   8     3055.12     3084.54    100.19 o 
   7   5   8      304.61      280.38     47.11 o 
   8   5   8     5392.40     5397.21    138.41 o 
  -9   6   8     3864.73     3774.68    133.41 o 
  -8   6   8      102.43       98.82     40.08 o 
  -7   6   8    13727.66    13450.88    372.20 o 
  -6   6   8     1069.07      971.29     75.80 o 
  -5   6   8      433.19      378.01     45.94 o 
  -4   6   8        1.48       13.80     20.04 o 
  -3   6   8    16594.45    16673.42    232.11 o 
  -2   6   8     2777.07     2875.98     96.38 o 
  -1   6   8    11943.19    11610.15    170.49 o 
   0   6   8     2576.82     2528.09     62.83 o 
   1   6   8      610.33      634.15     29.35 o 
   2   6   8      478.75      517.96     46.60 o 
   3   6   8    10959.96    11237.02    219.72 o 
   4   6   8     6108.12     6257.94    161.34 o 
   5   6   8     6623.65     6583.60    159.63 o 
   6   6   8      970.85     1047.43     64.67 o 
   7   6   8      707.61      673.39     57.84 o 
   8   6   8        9.34      -22.77     40.36 o 
  -9   7   8      268.90      200.26     55.92 o 
  -8   7   8      207.92      260.62     47.53 o 
  -7   7   8     1653.62     1697.29     77.86 o 
  -6   7   8      673.72      620.50     51.40 o 
  -5   7   8    13467.44    13107.20    360.02 o 
  -4   7   8     3594.03     3653.23    121.35 o 
  -3   7   8     3453.10     3492.44     72.50 o 
  -2   7   8     7181.83     7183.19    117.85 o 
  -1   7   8     1142.07     1124.69     39.61 o 
   0   7   8     7397.75     7224.61    117.41 o 
   1   7   8    10303.36    10373.31    235.97 o 
   2   7   8    14385.62    14344.94    263.31 o 
   3   7   8     3260.04     3151.54    195.13 o 
   4   7   8     1018.40      919.33     93.87 o 
   5   7   8      392.67      405.37     51.02 o 
   6   7   8      433.94      453.52     53.05 o 
   7   7   8     3410.93     3409.21    109.77 o 
   8   7   8     4138.79     3906.07    179.65 o 
  -9   8   8     1169.94     1279.16     74.50 o 
  -8   8   8     6969.81     6860.26    319.31 o 
  -7   8   8     5625.92     5711.80    143.66 o 
  -6   8   8     3131.97     3129.70     99.57 o 
  -5   8   8      629.38      712.28     52.16 o 
  -4   8   8     3971.67     3738.16     81.75 o 
  -3   8   8     4087.09     4044.76     81.78 o 
  -2   8   8    20325.65    20177.09    277.06 o 
  -1   8   8     2295.93     2289.01     56.05 o 
   0   8   8     7267.15     7238.80    133.93 o 
   1   8   8       92.74       46.53     33.09 o 
   2   8   8     2437.22     2324.05    100.27 o 
   3   8   8     1374.69     1192.47     84.93 o 
   4   8   8     4734.57     4391.64    121.85 o 
   5   8   8      855.05      865.85     65.88 o 
   6   8   8     6162.28     6169.18    162.53 o 
   7   8   8      130.40      205.75     48.83 o 
  -8   9   8      121.64      185.12     47.59 o 
  -7   9   8     1701.17     1523.16    104.50 o 
  -6   9   8      168.69      175.05     42.82 o 
  -5   9   8     2928.34     3265.05    113.17 o 
  -4   9   8      391.43      429.89     32.48 o 
  -3   9   8     7054.28     7024.76    119.96 o 
  -2   9   8     1383.09     1482.26     47.41 o 
  -1   9   8      130.93      159.38     31.62 o 
   0   9   8      344.47      368.76     40.82 o 
   1   9   8    24022.65    23227.20    393.66 o 
   2   9   8      120.92      120.04     39.02 o 
   3   9   8     9865.33     9785.28    219.31 o 
   4   9   8      109.61       54.09     40.10 o 
   5   9   8      180.66      261.59     47.45 o 
   6   9   8      172.23      173.41     48.33 o 
   7   9   8     6016.31     6032.90    158.90 o 
  -8  10   8    10765.79    11057.18    395.10 o 
  -7  10   8      186.58      230.99     50.45 o 
  -6  10   8     1980.57     2230.17     87.16 o 
  -5  10   8        4.59       12.81     30.41 o 
  -4  10   8     3681.56     3676.50     81.45 o 
  -3  10   8      673.57      680.43     37.07 o 
  -2  10   8    22800.54    22251.93    304.54 o 
  -1  10   8      139.55      158.99     35.93 o 
   0  10   8     6916.99     6938.07    153.72 o 
   1  10   8      306.41      323.55     42.65 o 
   2  10   8     4977.91     4915.55    127.76 o 
   3  10   8       15.64        5.76     37.42 o 
   4  10   8     3590.70     3364.91    106.51 o 
   5  10   8       10.22       -9.19     40.23 o 
   6  10   8     2836.93     2896.45    102.41 o 
   7  10   8      190.76      203.63     51.43 o 
  -8  11   8       38.08       20.40     45.24 o 
  -7  11   8     1118.49     1252.29     72.22 o 
  -6  11   8     1115.26     1051.09     65.29 o 
  -5  11   8     4385.16     4237.44    165.63 o 
  -4  11   8      509.76      570.62     37.35 o 
  -3  11   8     3785.12     3693.00     81.39 o 
  -2  11   8      575.31      607.04     43.99 o 
  -1  11   8       31.72       84.04     37.80 o 
   0  11   8     1286.64     1274.19     64.43 o 
   1  11   8    12391.61    12251.50    236.67 o 
   2  11   8     6391.30     6011.55    145.02 o 
   3  11   8     7567.27     7134.35    188.39 o 
   4  11   8       80.78       57.64     43.21 o 
   5  11   8      163.51      202.51     48.37 o 
   6  11   8      410.27      422.83     55.46 o 
   7  11   8     3746.28     3715.02    128.95 o 
  -7  12   8     5111.45     5442.40    187.63 o 
  -6  12   8      855.44      928.65     64.18 o 
  -5  12   8      339.57      400.53     41.41 o 
  -4  12   8      306.68      315.35     33.19 o 
  -3  12   8     7928.04     7794.58    154.13 o 
  -2  12   8     9538.02     9299.20    177.50 o 
  -1  12   8     7585.12     7409.12    164.75 o 
   0  12   8     2813.78     2657.96     90.79 o 
   1  12   8      668.80      618.71     53.46 o 
   2  12   8     1369.72     1270.32     67.78 o 
   3  12   8     3514.14     3302.56    199.94 o 
   4  12   8     2736.23     2531.91     94.98 o 
   5  12   8     1618.37     1632.59     91.15 o 
   6  12   8     2003.40     2026.87     90.89 o 
  -7  13   8       17.50       59.57     46.60 o 
  -6  13   8     3499.09     3690.68    161.99 o 
  -5  13   8     5150.76     5316.45    170.06 o 
  -4  13   8     4557.58     4749.01    115.55 o 
  -3  13   8      143.30      105.38     36.46 o 
  -2  13   8     2554.86     2524.91     90.22 o 
  -1  13   8      274.23      306.50     46.83 o 
   0  13   8     5354.31     5123.42    131.65 o 
   1  13   8      243.47      239.06     45.83 o 
   2  13   8    10087.46     9589.60    204.09 o 
   3  13   8     1066.43     1024.36     65.16 o 
   4  13   8      883.08      743.62     61.88 o 
   5  13   8      156.84      161.68     49.06 o 
   6  13   8     1512.40     1465.08     80.91 o 
  -6  14   8      114.77      105.79     65.21 o 
  -5  14   8       43.90       51.76     46.67 o 
  -4  14   8      734.19      839.27     54.43 o 
  -3  14   8     6397.18     6381.41    178.50 o 
  -2  14   8        9.89       26.61     38.38 o 
  -1  14   8    10581.94    10456.35    213.67 o 
   0  14   8       30.97       26.00     40.21 o 
   1  14   8      286.76      330.15     48.91 o 
   2  14   8       99.14       66.22     41.86 o 
   3  14   8     5164.31     4855.51    133.83 o 
   4  14   8      210.26      260.40     51.63 o 
   5  14   8     4531.83     4589.51    136.22 o 
  -6  15   8     2687.98     3306.23    267.63 o 
  -5  15   8        8.98      -42.28     67.79 o 
  -4  15   8     7019.38     7362.88    355.08 o 
  -3  15   8     1002.47     1009.09     65.71 o 
  -2  15   8       39.14       79.48     42.42 o 
  -1  15   8      459.30      470.60     52.10 o 
   0  15   8     6533.00     6477.37    156.18 o 
   1  15   8     2082.15     2184.67     87.55 o 
   2  15   8     5933.88     5613.21    146.30 o 
   3  15   8       30.95       31.58     44.69 o 
   4  15   8      717.13      701.87     64.06 o 
   5  15   8      153.88      197.87     92.16 o 
  -5  16   8      278.12      260.15     83.98 o 
  -4  16   8     1777.68     1810.57    100.87 o 
  -3  16   8     2203.30     2241.90    111.57 o 
  -2  16   8     2924.07     3015.77    103.68 o 
  -1  16   8     5951.40     6034.09    150.82 o 
   0  16   8     1574.19     1540.51     78.03 o 
   1  16   8     1669.00     1639.11     79.41 o 
   2  16   8      736.09      611.13     68.69 o 
   3  16   8     1863.15     1800.82     86.41 o 
   4  16   8     1674.21     1626.12     85.50 o 
  -4  17   8     4062.28     4099.19    163.29 o 
  -3  17   8     2104.61     2271.50    132.86 o 
  -2  17   8       13.86      -12.09     43.86 o 
  -1  17   8     2084.91     2255.56     92.00 o 
   0  17   8     1378.32     1369.27     75.19 o 
   1  17   8     4014.99     3897.23    121.07 o 
   2  17   8      689.54      682.89     63.91 o 
   3  17   8     2108.63     2078.20     92.82 o 
  -3  18   8      162.82      180.46     51.12 o 
  -2  18   8     4830.90     4640.55    132.81 o 
  -1  18   8       34.89       26.30     45.23 o 
   0  18   8     2335.15     2470.44    114.00 o 
   1  18   8     1303.01     1345.39    113.14 o 
  -9   0   9     2153.40     2154.44    124.58 o 
  -7   0   9     1583.27     1516.67     98.89 o 
  -5   0   9     8015.65     7352.34    279.44 o 
  -3   0   9    16894.41    16488.22    408.53 o 
  -1   0   9    20468.29    20016.80    380.04 o 
   1   0   9    11236.38    11403.18    241.51 o 
   3   0   9    42690.64    42101.01    763.90 o 
   5   0   9      370.40      319.67     45.25 o 
   7   0   9     1699.27     1633.40     92.35 o 
  -9   1   9      424.15      440.74     51.26 o 
  -8   1   9     5352.13     5103.14    132.46 o 
  -7   1   9     3764.03     3650.89    128.65 o 
  -6   1   9    20601.32    20084.10    353.79 o 
  -5   1   9     2737.29     2856.70     88.51 o 
  -4   1   9     1365.49     1320.19     58.10 o 
  -3   1   9     3475.48     3429.73     64.64 o 
  -2   1   9    18201.58    17790.82    239.56 o 
  -1   1   9      632.37      658.48     31.20 o 
   0   1   9    11584.10    11270.70    167.60 o 
   1   1   9     1358.43     1349.30     48.74 o 
   2   1   9     2759.98     2727.04     67.34 o 
   3   1   9     2036.77     2196.69     64.63 o 
   4   1   9     4021.12     4007.45     82.64 o 
   5   1   9      588.65      680.00     59.09 o 
   6   1   9     7757.78     7825.10    149.24 o 
   7   1   9      560.69      585.57     58.53 o 
   8   1   9     1429.71     1556.28    103.65 o 
  -9   2   9     2059.79     2048.88    108.52 o 
  -8   2   9      322.35      422.83     49.05 o 
  -7   2   9      220.53      188.53     40.03 o 
  -6   2   9      575.05      580.89     67.08 o 
  -5   2   9     2928.47     2761.21     85.46 o 
  -4   2   9     7601.69     7309.33    153.20 o 
  -3   2   9    11439.29    11216.55    160.65 o 
  -2   2   9     7870.58     7756.44    119.87 o 
  -1   2   9     4610.71     4456.18     82.13 o 
   0   2   9      878.02      908.06     38.27 o 
   1   2   9     6436.04     6433.87    110.57 o 
   2   2   9    14945.04    15144.50    216.89 o 
   3   2   9    10600.63    10453.16    160.28 o 
   4   2   9     6045.03     5916.72    105.57 o 
   5   2   9      488.38      518.54     39.38 o 
   6   2   9      145.51      115.81     41.70 o 
   7   2   9      191.77      186.33     51.31 o 
   8   2   9      864.13      966.10     87.94 o 
  -9   3   9      958.71      857.43     70.67 o 
  -8   3   9      310.39      340.47     48.26 o 
  -7   3   9    12089.48    11968.62    237.29 o 
  -6   3   9     2324.34     2234.09    102.53 o 
  -5   3   9     1863.06     1774.61     81.00 o 
  -4   3   9     2816.38     2860.00     68.64 o 
  -3   3   9     6247.67     6258.91    101.97 o 
  -2   3   9     3460.34     3289.78     66.21 o 
  -1   3   9     6378.61     6214.92    118.61 o 
   0   3   9     7905.60     7785.66    142.85 o 
   1   3   9     9742.20     9763.60    151.56 o 
   2   3   9      862.02      952.66     39.74 o 
   3   3   9        7.03        2.72     21.89 o 
   4   3   9      570.66      602.91     40.27 o 
   5   3   9     3408.14     3687.24    108.16 o 
   6   3   9     3189.23     3425.62    105.28 o 
   7   3   9     1064.77     1199.36     65.16 o 
   8   3   9      175.45      162.43     51.82 o 
  -9   4   9     1985.68     1965.80     84.46 o 
  -8   4   9     3769.71     3771.02    114.57 o 
  -7   4   9      739.01      720.43     67.31 o 
  -6   4   9       16.66       38.26     35.57 o 
  -5   4   9      917.87      890.84     53.56 o 
  -4   4   9    13664.96    13336.02    212.04 o 
  -3   4   9     1595.84     1600.62     81.78 o 
  -2   4   9     9381.02     9302.57    141.57 o 
  -1   4   9      452.08      507.51     33.86 o 
   0   4   9       21.67       49.28     22.88 o 
   1   4   9     1096.85     1169.36     43.47 o 
   2   4   9    16178.34    16499.20    364.06 o 
   3   4   9      111.25      124.56     28.67 o 
   4   4   9    13965.82    13729.14    257.47 o 
   5   4   9      492.54      570.27     53.82 o 
   6   4   9        0.25       14.18     38.76 o 
   7   4   9      168.66      168.28     46.52 o 
   8   4   9     2758.08     2789.44    110.38 o 
  -9   5   9      716.45      629.21     94.26 o 
  -8   5   9      340.98      377.24     52.78 o 
  -7   5   9     8250.25     8233.64    211.06 o 
  -6   5   9     2017.32     1911.02     76.22 o 
  -5   5   9     5927.49     5417.37    142.22 o 
  -4   5   9     6435.57     6235.65    208.59 o 
  -3   5   9      127.94      145.52     23.40 o 
  -2   5   9      347.71      382.45     32.99 o 
  -1   5   9    23951.43    23455.60    319.06 o 
   0   5   9       59.53       58.58     23.08 o 
   1   5   9    16278.25    16963.20    237.85 o 
   2   5   9       95.77       58.56     24.86 o 
   3   5   9      867.82      926.02     57.79 o 
   4   5   9      378.82      355.50     48.86 o 
   5   5   9     7288.16     7593.77    207.17 o 
   6   5   9      351.92      300.80     53.77 o 
   7   5   9     3482.32     3562.92    110.95 o 
   8   5   9      268.53      357.14     52.67 o 
  -9   6   9       51.44       62.65     42.55 o 
  -8   6   9     2824.50     2821.69    106.79 o 
  -7   6   9      647.21      549.51     51.34 o 
  -6   6   9     2470.35     2395.00     86.67 o 
  -5   6   9      907.78      926.89     55.89 o 
  -4   6   9    18962.74    18866.90    288.97 o 
  -3   6   9     3035.74     3156.72     69.26 o 
  -2   6   9     7770.92     7876.09    127.50 o 
  -1   6   9     3641.18     3822.81     77.73 o 
   0   6   9     2147.46     2250.47     58.20 o 
   1   6   9      907.82      930.35     37.79 o 
   2   6   9     2928.10     2698.31     92.33 o 
   3   6   9     7101.12     6623.43    157.55 o 
   4   6   9     7104.44     6930.92    161.02 o 
   5   6   9       93.99      139.42     44.74 o 
   6   6   9      294.50      296.43     53.51 o 
   7   6   9      541.29      547.74     57.28 o 
  -9   7   9      441.33      546.92     59.06 o 
  -8   7   9     2557.72     2516.08     95.94 o 
  -7   7   9      656.14      623.39     55.19 o 
  -6   7   9     3600.30     3681.47    266.64 o 
  -5   7   9     2127.73     2318.60     84.85 o 
  -4   7   9      367.38      388.91     39.05 o 
  -3   7   9     3219.46     3377.04     81.04 o 
  -2   7   9     5487.13     5688.89    158.14 o 
  -1   7   9    12593.96    12426.47    183.58 o 
   0   7   9     8016.50     7893.18    127.94 o 
   1   7   9    10866.55    10760.30    265.29 o 
   2   7   9      588.99      566.50     49.12 o 
   3   7   9      317.83      400.45     49.07 o 
   4   7   9     2366.92     2520.34     93.36 o 
   5   7   9     4484.13     4511.18    128.49 o 
   6   7   9     3082.25     3063.20    106.19 o 
   7   7   9     3560.53     3461.94    146.24 o 
  -8   8   9      761.45      758.47     61.59 o 
  -7   8   9        7.54       -6.19     44.30 o 
  -6   8   9     1220.85     1119.29     64.45 o 
  -5   8   9     5524.56     5429.04    247.22 o 
  -4   8   9     4565.23     4582.40    101.20 o 
  -3   8   9    11937.41    12408.68    186.25 o 
  -2   8   9     1260.97     1279.72     45.82 o 
  -1   8   9       76.69       71.08     22.16 o 
   0   8   9     3212.67     3197.16     95.81 o 
   1   8   9     5938.58     5931.46    150.74 o 
   2   8   9      279.05      286.90     44.38 o 
   3   8   9     6580.14     6260.69    197.69 o 
   4   8   9     1388.68     1434.60     72.49 o 
   5   8   9     1674.19     1789.50     81.76 o 
   6   8   9      145.42      119.48     48.10 o 
   7   8   9      427.27      458.45     58.41 o 
  -8   9   9     2347.66     2433.62     98.14 o 
  -7   9   9        9.30       35.61     41.34 o 
  -6   9   9     4421.68     4300.98    122.73 o 
  -5   9   9       87.99      117.13     39.26 o 
  -4   9   9     4906.24     4776.00    105.48 o 
  -3   9   9      778.21      865.89     63.74 o 
  -2   9   9     9685.10     9921.51    155.73 o 
  -1   9   9     3918.21     4141.41     96.78 o 
   0   9   9    21615.18    21009.34    362.55 o 
   1   9   9      923.47      907.44     71.68 o 
   2   9   9     2510.60     2372.28     92.33 o 
   3   9   9        4.58      -34.22     38.33 o 
   4   9   9     2065.57     2225.78     88.53 o 
   5   9   9      204.97       92.36     63.94 o 
   6   9   9     8668.41     8358.99    308.12 o 
   7   9   9        6.39      -51.60     68.80 o 
  -8  10   9       54.29       58.17     46.35 o 
  -7  10   9      548.40      600.55     67.01 o 
  -6  10   9      439.41      532.52     81.28 o 
  -5  10   9     7380.78     7298.88    166.22 o 
  -4  10   9      190.30      251.22     34.15 o 
  -3  10   9    13115.39    12881.88    298.77 o 
  -2  10   9      301.22      312.16     36.97 o 
  -1  10   9       64.74       26.18     37.44 o 
   0  10   9        5.10        7.40     33.83 o 
   2  10   9      385.13      331.56     58.94 o 
   3  10   9     7910.97     7484.34    225.25 o 
   4  10   9      125.41      115.35     45.74 o 
   5  10   9     2571.47     2725.83    100.70 o 
   6  10   9       74.38       25.46     47.37 o 
  -7  11   9      270.24      255.83     51.89 o 
  -6  11   9     4545.31     4533.69    128.38 o 
  -5  11   9      756.06      795.00     66.30 o 
  -4  11   9     3325.14     3470.70     89.82 o 
  -3  11   9      167.16      173.41     37.13 o 
  -2  11   9     3335.41     3372.05    117.23 o 
  -1  11   9    12984.60    13066.63    247.77 o 
   0  11   9     9367.58     9101.58    200.10 o 
   1  11   9     1840.22     1882.44    103.95 o 
   2  11   9     2195.83     2041.21     82.95 o 
   3  11   9       21.57       52.56     41.68 o 
   4  11   9      905.27      906.51     71.55 o 
   5  11   9     1929.12     1795.60     85.74 o 
   6  11   9     7283.62     7295.87    316.14 o 
  -7  12   9       53.76      124.78     69.81 o 
  -6  12   9     1886.74     1889.74     84.96 o 
  -5  12   9      974.21     1097.34     64.59 o 
  -4  12   9     4712.10     5032.73    231.16 o 
  -3  12   9     3346.81     3484.28    103.73 o 
  -2  12   9     4223.89     4127.56    189.67 o 
  -1  12   9     2000.28     1991.43     80.97 o 
   0  12   9     2758.04     2545.09     89.57 o 
   1  12   9     2600.82     2502.20     90.43 o 
   2  12   9     1895.10     1859.91     81.34 o 
   3  12   9     2648.88     2701.73     97.80 o 
   4  12   9     1657.59     1528.53     77.38 o 
   5  12   9       46.71       89.40     47.29 o 
   6  12   9      147.39      141.90     51.96 o 
  -6  13   9     2448.96     2737.76    137.92 o 
  -5  13   9     3010.06     2975.69    276.60 o 
  -4  13   9       44.54       25.00     43.21 o 
  -3  13   9      171.16      306.19     49.75 o 
  -2  13   9     1031.21      957.14     61.13 o 
  -1  13   9     7526.90     7560.34    170.00 o 
   0  13   9      255.98      266.04     45.49 o 
   1  13   9     5793.16     5608.80    140.62 o 
   2  13   9      336.88      282.91     47.39 o 
   3  13   9        5.43       -6.45     42.97 o 
   4  13   9        6.42      -60.74     52.39 o 
   5  13   9     4011.42     3902.74    132.72 o 
  -6  14   9      918.50     1075.18    100.32 o 
  -5  14   9      183.52      236.45     69.75 o 
  -4  14   9     7539.53     7848.74    341.60 o 
  -3  14   9       26.32       63.56     49.82 o 
  -2  14   9     4626.84     4786.49    129.40 o 
  -1  14   9     2395.51     2219.13     86.58 o 
   0  14   9      319.09      351.20     49.02 o 
   1  14   9       14.27      -21.61     39.15 o 
   2  14   9     5393.02     5408.96    140.73 o 
   3  14   9     1203.81     1272.28     87.38 o 
   4  14   9     3703.21     3427.44    114.60 o 
   5  14   9      233.75      249.87     54.67 o 
  -5  15   9     3261.01     3627.74    375.31 o 
  -4  15   9     1039.25     1138.12     86.37 o 
  -3  15   9      949.22      963.11     65.39 o 
  -2  15   9      274.62      288.55     50.03 o 
  -1  15   9     5806.60     5703.07    227.05 o 
   0  15   9     1817.44     1833.23     81.11 o 
   1  15   9     5658.86     5317.93    253.23 o 
   2  15   9        9.45       -0.33     41.87 o 
   3  15   9       29.20       -5.37     44.41 o 
   4  15   9      126.00       97.60     48.45 o 
  -4  16   9     4492.91     4969.15    166.62 o 
  -3  16   9     2484.25     2504.91     97.74 o 
  -2  16   9     2111.64     2098.78     90.86 o 
  -1  16   9       71.81      156.12     46.60 o 
   0  16   9        0.70       26.97     42.38 o 
   1  16   9     1707.29     1554.02     78.90 o 
   2  16   9     5843.12     5681.82    164.29 o 
   3  16   9     1236.24     1224.50     75.84 o 
  -3  17   9      592.66      531.31     58.93 o 
  -2  17   9     1341.52     1380.16     75.77 o 
  -1  17   9      766.87      703.92     62.21 o 
   0  17   9     5595.50     5115.00    159.06 o 
   1  17   9     1745.48     1713.84     83.59 o 
   2  17   9      747.36      666.40     62.83 o 
  -8   0  10      296.87      468.28     71.49 o 
  -6   0  10     8467.06     8472.62    256.14 o 
  -4   0  10    21204.16    20596.86    548.07 o 
  -2   0  10     1713.44     1655.34     71.11 o 
   0   0  10    17938.46    17022.07    339.12 o 
   2   0  10    17404.39    17230.48    346.37 o 
   4   0  10        3.22       58.07     38.32 o 
   6   0  10     3640.43     3416.34    138.01 o 
  -9   1  10     5626.04     5467.33    145.19 o 
  -8   1  10     1590.11     1434.26     71.50 o 
  -7   1  10     3189.18     2915.75     95.63 o 
  -6   1  10      346.41      282.27     43.93 o 
  -5   1  10     1586.39     1587.68     68.41 o 
  -4   1  10      466.78      485.72     43.41 o 
  -3   1  10     9015.98     8939.94    134.98 o 
  -2   1  10      114.01      167.13     22.27 o 
  -1   1  10     7941.12     7793.46    125.76 o 
   0   1  10     2135.68     2125.98     58.32 o 
   1   1  10      300.90      369.08     33.55 o 
   2   1  10       43.28       46.65     29.53 o 
   3   1  10     4420.21     4360.48     89.66 o 
   4   1  10     1571.13     1566.95     54.21 o 
   5   1  10     4505.62     4795.15    105.62 o 
   6   1  10      488.65      550.96    112.79 o 
   7   1  10     1165.50     1255.92     77.91 o 
  -9   2  10      694.96      750.65     59.73 o 
  -8   2  10       48.54       54.85     39.99 o 
  -7   2  10       40.42       51.56     37.33 o 
  -6   2  10     6183.23     5695.76    138.32 o 
  -5   2  10     6245.71     6155.38    142.78 o 
  -4   2  10     2320.85     2374.56     79.76 o 
  -3   2  10     5990.97     5975.42     99.66 o 
  -2   2  10        5.04       17.98     19.82 o 
  -1   2  10      629.84      625.70     39.82 o 
   0   2  10    11069.67    10803.23    165.16 o 
   1   2  10    20755.88    21002.62    288.77 o 
   2   2  10    14589.52    14849.00    216.11 o 
   3   2  10      291.42      307.01     31.40 o 
   4   2  10       10.41       12.41     28.99 o 
   5   2  10      630.14      705.47     56.62 o 
   6   2  10     3388.51     3549.15    111.16 o 
   7   2  10     2046.48     1903.64    177.75 o 
  -9   3  10      595.98      596.81     57.01 o 
  -8   3  10     7422.74     7413.18    192.11 o 
  -7   3  10      803.21      877.37     59.44 o 
  -6   3  10      154.17      202.19     39.82 o 
  -5   3  10      119.04      144.26     58.83 o 
  -4   3  10    14285.05    13833.21    254.50 o 
  -3   3  10     5902.86     5553.33     95.59 o 
  -2   3  10     4803.19     4836.65     88.30 o 
  -1   3  10     8499.62     8245.69    132.03 o 
   0   3  10     3136.74     3106.54     71.04 o 
   1   3  10       75.81       89.58     29.06 o 
   2   3  10     3848.77     3908.50     83.43 o 
   3   3  10     2361.95     2379.69     82.02 o 
   4   3  10     4556.28     4700.76    124.09 o 
   5   3  10     2309.58     2272.59     88.10 o 
   6   3  10     2141.82     2353.96    104.27 o 
   7   3  10        3.49      -10.64     49.43 o 
  -9   4  10      602.02      705.57     60.68 o 
  -8   4  10      344.39      309.36     47.14 o 
  -7   4  10     1876.95     1809.42     78.83 o 
  -6   4  10     1375.62     1439.40     70.24 o 
  -5   4  10    13935.38    13455.18    254.40 o 
  -4   4  10      156.26      156.45     37.51 o 
  -3   4  10     6970.46     7204.57    117.15 o 
  -2   4  10      908.37      926.39     37.68 o 
  -1   4  10     7545.68     7393.04    122.86 o 
   0   4  10      366.22      373.85     31.46 o 
   1   4  10    23776.83    23679.86    320.51 o 
   2   4  10      252.88      274.23     34.34 o 
   3   4  10     2291.99     2184.57     83.94 o 
   4   4  10      175.36      210.45     46.83 o 
   5   4  10      959.03      985.88     63.73 o 
   6   4  10      428.74      439.91     55.52 o 
   7   4  10     5079.78     5134.19    137.50 o 
  -9   5  10      876.39      896.59     96.27 o 
  -8   5  10     5395.49     5412.37    247.85 o 
  -7   5  10        2.05       18.10     37.78 o 
  -6   5  10     1239.45     1294.71    121.65 o 
  -5   5  10     3800.17     3649.43    113.47 o 
  -4   5  10     4276.73     4293.32    122.67 o 
  -3   5  10      548.95      550.74     51.18 o 
  -2   5  10    16894.68    16511.80    232.95 o 
  -1   5  10      159.61      219.06     27.02 o 
   0   5  10     6515.75     6581.46    124.27 o 
   1   5  10        3.24       41.70     24.11 o 
   2   5  10     2607.67     2747.05     91.70 o 
   3   5  10      306.78      227.61     45.20 o 
   4   5  10    16054.33    16492.05    303.56 o 
   5   5  10        4.70       51.68     41.83 o 
   6   5  10     2031.68     2097.26    128.05 o 
   7   5  10       13.42       14.11     45.47 o 
  -8   6  10      294.82      307.56     66.11 o 
  -7   6  10     3974.56     3926.58    150.17 o 
  -6   6  10     1091.43     1054.45     77.93 o 
  -5   6  10     8930.94     8954.45    323.95 o 
  -4   6  10     2421.05     2343.69    122.23 o 
  -3   6  10     1490.75     1563.17     71.32 o 
  -2   6  10      483.74      537.06     33.80 o 
  -1   6  10     6801.42     6634.40    114.54 o 
   0   6  10     6519.68     6449.40    113.66 o 
   1   6  10     7332.24     7219.60    157.94 o 
   2   6  10     3359.01     3393.59    143.18 o 
   3   6  10     4188.59     4154.35    118.64 o 
   4   6  10        0.43      -36.90     40.50 o 
   5   6  10      356.45      314.36     51.72 o 
   6   6  10      305.71      327.67     53.40 o 
   7   6  10     4312.40     4387.04    130.00 o 
  -8   7  10     2125.42     2264.88    102.47 o 
  -7   7  10     1247.31     1169.70     68.52 o 
  -6   7  10     3430.28     3429.10    123.42 o 
  -5   7  10      387.72      382.20     46.90 o 
  -4   7  10      770.62      782.02     42.53 o 
  -3   7  10     4882.98     5115.23     96.84 o 
  -2   7  10    15403.78    15455.61    256.07 o 
  -1   7  10     3595.18     3575.31     77.36 o 
   0   7  10     1347.20     1367.88    113.10 o 
   1   7  10       53.08      112.36     39.63 o 
   2   7  10      853.37      792.21     56.99 o 
   3   7  10     5332.70     5612.63    142.25 o 
   4   7  10     8541.63     8395.66    378.21 o 
   5   7  10     1833.46     1797.92    110.85 o 
   6   7  10      192.61      175.05     50.54 o 
   7   7  10      308.89      307.19     56.12 o 
  -8   8  10     1475.16     1606.82    102.24 o 
  -7   8  10      922.27     1014.77    109.82 o 
  -6   8  10     6700.03     6842.06    275.90 o 
  -5   8  10      967.74     1022.49     78.94 o 
  -4   8  10     3926.61     4086.11     95.41 o 
  -3   8  10      174.24      232.51     29.27 o 
  -2   8  10      301.84      363.49     37.71 o 
  -1   8  10     2997.98     3148.30     83.53 o 
   0   8  10     2711.64     2725.84    111.60 o 
   1   8  10      182.89      192.03     40.33 o 
   2   8  10     7240.08     7251.25    310.73 o 
   3   8  10     1234.57     1211.06     67.90 o 
   4   8  10       27.02       90.87     45.56 o 
   5   8  10       19.51       -8.47     44.31 o 
   6   8  10     3440.59     3591.86    164.47 o 
  -8   9  10       37.17      -23.84     41.98 o 
  -7   9  10     2546.69     2629.44    100.22 o 
  -6   9  10      519.39      520.33     53.48 o 
  -5   9  10      832.68      868.85     91.46 o 
  -4   9  10       77.07       88.79     31.33 o 
  -3   9  10    14344.57    14748.64    292.62 o 
  -2   9  10       58.71       85.78     32.74 o 
  -1   9  10    14185.82    14151.93    302.72 o 
   0   9  10     1718.29     1645.79     72.57 o 
   1   9  10       14.09       28.16     36.66 o 
   2   9  10       69.40       93.41     41.19 o 
   3   9  10     6287.26     6150.87    150.86 o 
   4   9  10     1256.04     1140.83     69.69 o 
   5   9  10     5758.93     5678.59    213.06 o 
   6   9  10       19.83      -65.75     43.83 o 
  -7  10  10      571.02      561.60     76.62 o 
  -6  10  10     6484.38     6573.99    222.66 o 
  -5  10  10      257.50      344.05     53.23 o 
  -4  10  10     3718.92     3862.07    151.69 o 
  -3  10  10       71.07       61.56     33.85 o 
  -2  10  10     1313.82     1401.44     75.67 o 
  -1  10  10      284.61      276.56     43.81 o 
   0  10  10     4374.75     4189.19    115.18 o 
   1  10  10      206.60      201.42     42.20 o 
   2  10  10     5895.12     5760.56    233.98 o 
   3  10  10      726.92      775.48     59.73 o 
   4  10  10     1011.98     1004.50     68.83 o 
   5  10  10       98.37       67.98     47.64 o 
   6  10  10     2310.88     2359.23     97.57 o 
  -7  11  10     2826.21     3016.07    107.42 o 
  -6  11  10      977.21     1045.76     66.52 o 
  -5  11  10      481.06      524.45     61.95 o 
  -4  11  10       43.89       38.80     40.05 o 
  -3  11  10     9839.82    10192.86    187.05 o 
  -2  11  10     5916.24     5933.63    152.34 o 
  -1  11  10     9663.91     9353.91    194.13 o 
   0  11  10     1264.01     1179.61     64.47 o 
   1  11  10       53.66       15.11     37.94 o 
   2  11  10      538.63      578.18     56.30 o 
   3  11  10     3318.86     3265.89    131.88 o 
   4  11  10     2902.38     2754.22    101.79 o 
   5  11  10     4528.52     4524.11    176.93 o 
  -6  12  10     2371.70     2595.33     99.23 o 
  -5  12  10     3148.15     3698.57    169.89 o 
  -4  12  10     2095.40     2227.17     93.09 o 
  -3  12  10      150.94      219.36     43.82 o 
  -2  12  10       11.53       22.59     37.70 o 
  -1  12  10     2185.22     2116.58    133.39 o 
   0  12  10     2321.73     2183.97     85.73 o 
   1  12  10     2254.00     2213.93     85.43 o 
   2  12  10     3298.13     3189.56    105.33 o 
   3  12  10     3275.58     3150.11    106.34 o 
   4  12  10       11.37      -12.85     42.84 o 
   5  12  10      673.07      638.87     65.28 o 
  -6  13  10     1571.57     1791.02    116.68 o 
  -5  13  10       29.59       33.63     63.75 o 
  -4  13  10     1856.51     2058.04    124.50 o 
  -3  13  10      350.23      344.15     48.89 o 
  -2  13  10    12928.84    12667.31    315.26 o 
  -1  13  10      819.85      796.37     58.34 o 
   0  13  10      652.11      617.62     56.57 o 
   1  13  10        3.09       66.41     42.24 o 
   2  13  10     1487.71     1452.97     74.60 o 
   3  13  10      505.65      456.58     56.25 o 
   4  13  10     6832.93     6431.13    195.96 o 
  -5  14  10     6191.92     6559.20    264.02 o 
  -4  14  10      128.51      153.56     95.79 o 
  -3  14  10      696.84      789.94     60.87 o 
  -2  14  10      692.56      657.02     55.77 o 
  -1  14  10     4185.61     4223.06    121.32 o 
   0  14  10      376.51      396.17     52.06 o 
   1  14  10     6149.04     6315.34    154.56 o 
   2  14  10      815.22      765.68     61.99 o 
   3  14  10     1072.51     1092.81     70.48 o 
   4  14  10       26.36      -55.39     45.85 o 
  -4  15  10     2378.99     2489.34    120.14 o 
  -3  15  10      850.00      889.81     68.71 o 
  -2  15  10     4471.16     4184.41    169.83 o 
  -1  15  10      228.37      210.27     47.26 o 
   0  15  10     3139.93     2922.13    102.54 o 
   1  15  10      135.67      138.32     48.19 o 
   2  15  10      680.50      688.01     61.42 o 
   3  15  10     1259.10     1306.28     75.66 o 
  -3  16  10     1980.99     1923.29    149.68 o 
  -2  16  10      331.88      344.04     59.09 o 
  -1  16  10      661.85      719.93     60.74 o 
   0  16  10     1503.14     1539.08     78.53 o 
   1  16  10     6353.40     6037.60    153.72 o 
   2  16  10      394.51      379.57     56.51 o 
  -2  17  10      282.37      269.98     62.86 o 
  -1  17  10     2568.58     2386.69    118.07 o 
   0  17  10      760.20      802.41     66.04 o 
  -9   0  11      111.07       47.78     63.49 o 
  -7   0  11     8152.88     7954.07    251.69 o 
  -5   0  11     7041.22     7026.74    239.87 o 
  -3   0  11     2237.93     2226.50     76.87 o 
  -1   0  11    29346.26    28004.90    527.10 o 
   1   0  11     5753.11     5631.98    149.59 o 
   3   0  11     3448.73     3619.92    118.21 o 
   5   0  11     6937.92     6739.53    212.34 o 
   7   0  11     3761.89     3885.26    246.95 o 
  -9   1  11      286.01      303.69     51.00 o 
  -8   1  11       44.73       51.98     51.72 o 
  -7   1  11     1043.18     1028.59     91.07 o 
  -6   1  11     4613.30     4501.14    121.50 o 
  -5   1  11      935.88      998.95     57.54 o 
  -4   1  11     4199.78     3968.61    107.48 o 
  -3   1  11       13.59       13.75     20.66 o 
  -2   1  11     6426.18     6153.21    105.76 o 
  -1   1  11        2.10        7.01     25.47 o 
   0   1  11      974.72      987.03     43.86 o 
   1   1  11      632.83      601.74     38.50 o 
   2   1  11    11740.73    11975.85    184.04 o 
   3   1  11      519.72      571.33     39.26 o 
   4   1  11     3064.36     3046.96     85.35 o 
   5   1  11      398.20      457.58     60.06 o 
   6   1  11        5.99       -3.61     49.13 o 
   7   1  11      346.44      245.81     94.35 o 
  -8   2  11     2596.57     2717.91     99.01 o 
  -7   2  11     5734.02     5509.78    140.83 o 
  -6   2  11     4053.18     3977.67    123.49 o 
  -5   2  11     3759.38     3629.66    104.84 o 
  -4   2  11      978.23      972.28     60.18 o 
  -3   2  11     2618.56     2531.84     59.51 o 
  -2   2  11     6522.92     6299.04    107.93 o 
  -1   2  11    12017.08    11799.40    177.46 o 
   0   2  11    10830.40    10418.42    224.90 o 
   1   2  11     3339.18     3367.24     78.15 o 
   2   2  11      674.40      710.96     43.17 o 
   3   2  11      115.03      119.15     34.72 o 
   4   2  11     1779.95     1794.99    117.32 o 
   5   2  11     4714.23     4805.87    127.50 o 
   6   2  11     2027.77     1971.62     97.51 o 
   7   2  11     1675.13     1641.61     92.17 o 
  -8   3  11      800.23      844.77     69.28 o 
  -7   3  11     1549.88     1467.68     72.47 o 
  -6   3  11      192.17      215.02     43.80 o 
  -5   3  11     3316.81     3245.36    132.49 o 
  -4   3  11     5302.84     5038.89    128.51 o 
  -3   3  11     1821.26     1753.84     49.88 o 
  -2   3  11     2396.87     2392.81     60.91 o 
  -1   3  11      273.98      253.69     29.61 o 
   0   3  11      483.11      463.46     39.48 o 
   1   3  11     5078.33     5289.51    113.16 o 
   2   3  11     5027.83     5113.58    111.93 o 
   3   3  11     3641.94     3711.89    131.91 o 
   4   3  11      827.35      813.37     59.85 o 
   5   3  11     1678.13     1664.54     78.86 o 
   6   3  11       56.43       74.37     52.15 o 
   7   3  11     1922.36     1969.24    147.44 o 
  -8   4  11     3116.46     3203.58    111.13 o 
  -7   4  11      154.83      189.29     44.01 o 
  -6   4  11     5828.90     5842.51    206.36 o 
  -5   4  11       13.62       24.10     35.04 o 
  -4   4  11       52.99       61.24     36.48 o 
  -3   4  11      272.15      305.66     28.03 o 
  -2   4  11     9583.01     9436.61    148.73 o 
  -1   4  11      336.82      300.38     30.68 o 
   0   4  11    25614.25    25194.87    373.47 o 
   1   4  11      617.33      638.17     37.73 o 
   2   4  11       12.57       -3.93     36.74 o 
   3   4  11      565.62      589.39     54.43 o 
   4   4  11     2530.27     2498.46     93.70 o 
   5   4  11      971.82     1064.05     68.05 o 
   6   4  11     3151.27     3250.03    110.05 o 
   7   4  11       91.75       42.28     53.99 o 
  -8   5  11      362.98      383.95     52.18 o 
  -7   5  11      127.39      142.87     43.24 o 
  -6   5  11     1239.49     1236.80     66.97 o 
  -5   5  11     7756.87     7663.07    170.06 o 
  -4   5  11      387.98      441.87     74.66 o 
  -3   5  11    11853.55    12018.01    179.82 o 
  -2   5  11       27.67       95.29     26.30 o 
  -1   5  11        6.80       27.67     24.09 o 
   0   5  11      262.62      260.05     31.20 o 
   1   5  11     6067.47     6183.64    144.93 o 
   2   5  11        4.82       15.16     38.09 o 
   3   5  11     8344.02     8191.97    233.56 o 
   4   5  11       10.00       14.47     41.36 o 
   5   5  11      685.61      636.49     60.16 o 
   6   5  11      314.39      269.45     52.76 o 
   7   5  11     1671.01     1515.54    137.86 o 
  -8   6  11     4122.68     4237.30    179.03 o 
  -7   6  11     1569.85     1677.04    113.01 o 
  -6   6  11     2337.51     2459.07     90.76 o 
  -5   6  11     1304.44     1268.47     66.20 o 
  -4   6  11      132.18       90.68     37.79 o 
  -3   6  11       37.01       32.90     24.53 o 
  -2   6  11     4272.82     4255.83    107.24 o 
  -1   6  11     5691.86     5868.76    107.69 o 
   0   6  11     4536.32     4617.81    118.46 o 
   1   6  11     1170.95     1185.36     63.08 o 
   2   6  11     1127.48     1198.22     65.39 o 
   3   6  11      782.66      746.61     58.91 o 
   4   6  11     6332.60     6208.09    154.68 o 
   5   6  11     1091.05     1090.39     70.59 o 
   6   6  11     2889.65     3097.88    110.63 o 
  -8   7  11      268.48      355.77     66.39 o 
  -7   7  11     1370.34     1401.50     74.69 o 
  -6   7  11      998.65     1032.00     64.67 o 
  -5   7  11     6290.33     6321.91    189.04 o 
  -4   7  11     3883.93     4132.32    113.94 o 
  -3   7  11    12626.52    12902.03    226.25 o 
  -2   7  11     2337.30     2249.95     62.11 o 
  -1   7  11      136.05      139.20     45.87 o 
   0   7  11      788.07      754.61     55.01 o 
   1   7  11     2116.15     2083.75     80.97 o 
   2   7  11     3790.11     3803.86    114.47 o 
   3   7  11     7955.78     7705.53    175.73 o 
   4   7  11     2545.58     2435.21     96.07 o 
   5   7  11        7.43       35.27     47.02 o 
   6   7  11       44.27       72.22     47.65 o 
  -7   8  11     5067.00     5257.29    323.23 o 
  -6   8  11      180.45      195.79     45.83 o 
  -5   8  11     1174.38     1323.55     70.07 o 
  -4   8  11      720.29      649.19     64.63 o 
  -3   8  11     2687.62     2719.34     95.01 o 
  -2   8  11      458.03      470.13     40.60 o 
  -1   8  11     7111.27     7222.70    159.83 o 
   0   8  11      965.56      984.28     59.38 o 
   1   8  11     4299.41     4245.05    116.92 o 
   2   8  11      947.70      844.03     59.55 o 
   3   8  11       50.43       27.52     53.82 o 
   4   8  11     1119.33     1149.22     71.94 o 
   5   8  11     4701.34     4659.00    133.92 o 
   6   8  11      418.70      461.66     60.64 o 
  -7   9  11      647.69      673.68     61.08 o 
  -6   9  11      420.37      377.23     75.84 o 
  -5   9  11      613.74      608.01     55.10 o 
  -4   9  11    14522.08    14603.26    320.69 o 
  -3   9  11      561.43      608.14     46.15 o 
  -2   9  11     4217.77     4460.96    149.27 o 
  -1   9  11        7.82       42.58     37.44 o 
   0   9  11     3418.65     3415.09    102.98 o 
   1   9  11        6.79      -49.80     37.21 o 
   2   9  11    12313.09    12291.36    241.80 o 
   3   9  11      590.04      567.70     82.38 o 
   4   9  11     2255.90     2174.75    102.49 o 
   5   9  11       70.31       40.24     46.99 o 
   6   9  11      615.35      617.05     64.84 o 
  -7  10  11     2720.20     2610.43    173.06 o 
  -6  10  11       25.41       40.75     44.18 o 
  -5  10  11     1032.92     1088.68     69.61 o 
  -4  10  11      325.43      243.14     64.99 o 
  -3  10  11     2814.48     2925.87     98.94 o 
  -2  10  11      384.25      488.09     83.36 o 
  -1  10  11     5003.40     5026.97    147.18 o 
   0  10  11       12.48       27.37     36.96 o 
   1  10  11     3940.02     3945.43    144.37 o 
   2  10  11      116.88      167.33     44.90 o 
   3  10  11       10.74      -13.68     59.95 o 
   4  10  11      347.41      339.06     55.44 o 
   5  10  11     5647.31     5961.37    158.16 o 
  -6  11  11      314.07      492.22     56.03 o 
  -5  11  11     2086.92     2360.42    124.31 o 
  -4  11  11     7238.56     7680.91    242.69 o 
  -3  11  11     2957.91     2943.65    118.85 o 
  -2  11  11     3790.97     4063.44    116.84 o 
  -1  11  11      253.15      222.96     42.63 o 
   0  11  11      546.31      596.05     94.22 o 
   1  11  11     1430.21     1466.34     92.83 o 
   2  11  11     8498.23     8394.57    186.15 o 
   3  11  11     1873.95     1958.62    134.06 o 
   4  11  11     1968.83     1840.88     86.28 o 
   5  11  11       61.17       75.22     52.34 o 
  -6  12  11     1297.61     1392.20    118.37 o 
  -5  12  11     1366.01     1575.29    109.33 o 
  -4  12  11      818.66      895.60    125.80 o 
  -3  12  11     1015.52     1100.24     78.92 o 
  -2  12  11     2317.12     2322.57     93.06 o 
  -1  12  11     1813.63     1925.81     81.49 o 
   0  12  11     1030.73      949.37     63.03 o 
   1  12  11      919.24      858.14     62.64 o 
   2  12  11     1178.69     1217.72     69.56 o 
   3  12  11       50.41       34.13     44.75 o 
   4  12  11     1611.44     1588.88     81.33 o 
  -5  13  11     4736.08     4879.83    228.67 o 
  -4  13  11      114.17       78.74     85.42 o 
  -3  13  11     6928.61     7058.39    198.04 o 
  -2  13  11      643.90      570.32     73.03 o 
  -1  13  11       50.33       48.73     41.44 o 
   0  13  11        0.73      -42.66     38.26 o 
   1  13  11     3295.93     3168.60    106.57 o 
   2  13  11      859.99      875.72     66.32 o 
   3  13  11     5715.67     5806.16    151.14 o 
   4  13  11      202.85      333.44     90.38 o 
  -4  14  11       75.16      117.06     83.93 o 
  -3  14  11        0.72       11.63     50.97 o 
  -2  14  11     3639.43     3643.47    114.00 o 
  -1  14  11      457.58      400.32     57.41 o 
   0  14  11     3580.09     3604.21    113.05 o 
   1  14  11        3.92      -18.74     39.91 o 
   2  14  11      229.77      214.71     50.16 o 
   3  14  11        2.92      -39.86     45.85 o 
  -3  15  11     3490.79     3733.48    139.74 o 
  -2  15  11       13.03       21.02     42.60 o 
  -1  15  11      249.64      192.58     49.18 o 
   0  15  11      338.56      297.61     69.38 o 
   1  15  11     2629.03     2432.17    139.93 o 
   2  15  11      422.47      282.80     53.47 o 
  -2  16  11     2227.64     2460.85     97.69 o 
  -1  16  11     1251.26     1486.33    137.45 o 
   0  16  11     7503.78     7132.91    250.68 o 
  -8   0  12     6428.17     6692.08    281.21 o 
  -6   0  12     1466.43     1428.18     99.48 o 
  -4   0  12     4535.15     4017.40    157.56 o 
  -2   0  12    26364.32    25263.25    479.95 o 
   0   0  12      186.39      177.24     45.25 o 
   2   0  12     4147.27     4402.29    133.60 o 
   4   0  12     7768.88     7735.73    237.38 o 
   6   0  12     1408.56     1458.87    170.62 o 
  -8   1  12      388.37      390.50     52.17 o 
  -7   1  12     3666.00     3624.62    110.30 o 
  -6   1  12       26.93       21.54     38.67 o 
  -5   1  12     2236.20     2236.42     96.69 o 
  -4   1  12     1231.37     1132.47     61.61 o 
  -3   1  12      955.43      865.73     86.68 o 
  -2   1  12        1.10      -11.19     23.90 o 
  -1   1  12     3492.81     3433.05     78.61 o 
   0   1  12      275.10      279.70     34.03 o 
   1   1  12     9100.24     9289.91    152.74 o 
   2   1  12      438.22      532.76     40.45 o 
   3   1  12     2616.17     2640.95     82.16 o 
   4   1  12      890.32      810.99    101.71 o 
   5   1  12     2111.65     2212.74    103.78 o 
   6   1  12      633.21      773.06    106.07 o 
  -8   2  12     1957.20     1973.20    117.79 o 
  -7   2  12     1941.98     1859.74     82.54 o 
  -6   2  12      188.13      263.03     45.02 o 
  -5   2  12       38.01       36.76     38.78 o 
  -3   2  12    12686.02    12377.88    204.25 o 
  -2   2  12    10164.48     9894.55    155.23 o 
  -1   2  12     2398.44     2278.58     63.49 o 
   0   2  12       84.61      105.77     39.60 o 
   1   2  12     1303.35     1367.01     56.30 o 
   2   2  12     3048.79     3077.00     86.35 o 
   3   2  12     1657.43     1582.76     74.53 o 
   4   2  12     1818.96     1883.95     82.06 o 
   5   2  12     2609.46     2393.47    109.25 o 
   6   2  12      716.51      775.04     81.46 o 
  -8   3  12     1965.28     1972.02     86.62 o 
  -7   3  12      857.38      992.65     64.77 o 
  -6   3  12      773.45      731.28     69.87 o 
  -5   3  12     3474.78     3430.45    104.89 o 
  -4   3  12     3889.62     3730.39    108.03 o 
  -3   3  12       75.34       97.92     30.15 o 
  -2   3  12      197.75      231.13     29.72 o 
  -1   3  12     2061.07     2059.20     61.29 o 
   0   3  12     6194.89     6131.22    112.43 o 
   1   3  12     3962.69     4048.04     98.54 o 
   2   3  12     2831.70     2915.57    117.43 o 
   3   3  12      217.95      191.36     46.38 o 
   4   3  12      101.22       59.87     45.07 o 
   5   3  12      762.88      692.39     72.00 o 
   6   3  12     3376.79     3694.37    136.49 o 
  -8   4  12       26.77       16.63     42.86 o 
  -7   4  12     1734.17     1742.57    109.66 o 
  -6   4  12       10.55       18.13     39.06 o 
  -5   4  12      631.50      640.59     53.45 o 
  -4   4  12       24.52       62.16     37.93 o 
  -3   4  12    14007.74    13909.47    254.68 o 
  -2   4  12        7.58       23.89     25.58 o 
  -1   4  12     5736.62     5745.46    135.00 o 
   0   4  12     1173.02     1118.75     46.70 o 
   1   4  12      521.17      571.77     51.72 o 
   2   4  12      151.37      189.45     44.64 o 
   3   4  12     7645.65     7496.22    170.23 o 
   4   4  12      924.16      921.89     65.16 o 
   5   4  12     4013.67     4023.06    141.08 o 
   6   4  12      117.02       82.88     58.02 o 
  -8   5  12      352.42      338.87     52.47 o 
  -7   5  12       69.94       71.87     43.49 o 
  -6   5  12     6127.86     5997.95    149.36 o 
  -5   5  12     1263.16     1311.55     67.56 o 
  -4   5  12     4607.00     4423.17    119.70 o 
  -3   5  12        3.77        3.88     28.18 o 
  -2   5  12      667.17      669.74     38.38 o 
  -1   5  12      360.89      381.22     33.76 o 
   0   5  12     9342.46     9527.54    207.97 o 
   1   5  12        8.62       -4.55     36.66 o 
   2   5  12     4466.77     4372.25    121.47 o 
   3   5  12      376.69      377.71     51.96 o 
   4   5  12        9.49      -44.68     42.21 o 
   5   5  12       43.00       -8.13     45.70 o 
   6   5  12     2407.72     2446.58    100.56 o 
  -7   6  12     1625.58     1741.78    130.55 o 
  -6   6  12      190.14      241.23     49.45 o 
  -5   6  12     2115.38     1967.87     81.99 o 
  -4   6  12     1536.39     1513.56    117.05 o 
  -3   6  12     1511.66     1533.87     77.63 o 
  -2   6  12     4462.58     4476.21     91.95 o 
  -1   6  12     5827.09     5798.71    193.79 o 
   0   6  12       29.92       49.29     37.14 o 
   1   6  12      191.19      240.34     45.29 o 
   2   6  12      969.69      977.79     63.03 o 
   3   6  12     8046.31     8552.10    189.44 o 
   4   6  12      733.17      689.93     63.61 o 
   5   6  12     2136.65     2180.18     93.82 o 
   6   6  12       85.16      131.71     52.97 o 
  -7   7  12     1619.74     1712.67     81.61 o 
  -6   7  12     7422.47     7410.86    191.39 o 
  -5   7  12     2661.50     2660.27    188.78 o 
  -4   7  12     2614.39     2775.01     96.24 o 
  -3   7  12      139.29      150.66     32.36 o 
  -2   7  12     1203.18     1207.96     55.43 o 
  -1   7  12     2699.07     2701.24     91.49 o 
   0   7  12     9323.28     9131.83    189.22 o 
   1   7  12     2798.47     2659.58    108.54 o 
   2   7  12     2408.14     2399.97     90.75 o 
   3   7  12      194.28      210.32     49.71 o 
   4   7  12      606.59      606.05     65.52 o 
   5   7  12      832.35      822.01     69.87 o 
  -7   8  12      356.93      425.93     55.78 o 
  -6   8  12       23.85       34.14     41.23 o 
  -5   8  12      414.00      425.68     52.96 o 
  -4   8  12     3326.41     3277.24    103.39 o 
  -3   8  12       94.00       86.26     40.47 o 
  -2   8  12     4917.07     5019.84    218.74 o 
  -1   8  12     1521.71     1452.80     68.68 o 
   0   8  12      241.31      228.80     44.24 o 
   1   8  12      713.94      739.91     58.73 o 
   2   8  12     3055.56     3197.06    105.54 o 
   3   8  12     2041.42     2151.20     90.58 o 
   4   8  12     5510.16     5635.33    149.70 o 
   5   8  12      260.82      288.77     78.21 o 
  -7   9  12     3532.93     3797.05    122.49 o 
  -6   9  12      494.66      606.44     81.99 o 
  -5   9  12     9901.44    10392.41    577.02 o 
  -4   9  12      495.49      392.55     69.79 o 
  -3   9  12       30.69      -17.11     36.69 o 
  -2   9  12       19.65       25.56     38.57 o 
  -1   9  12     3718.45     3801.22    164.70 o 
   0   9  12      341.35      352.41     47.03 o 
   1   9  12     9634.26     9308.66    198.88 o 
   2   9  12       74.29      102.58     45.10 o 
   3   9  12      491.33      420.07     78.92 o 
   4   9  12        4.75       24.82     65.19 o 
   5   9  12     1993.20     1874.85     88.77 o 
  -6  10  12        5.16       80.48     46.30 o 
  -5  10  12       54.68      -38.80     58.73 o 
  -4  10  12     2853.25     3040.45    136.16 o 
  -3  10  12      201.77      213.46     53.62 o 
  -2  10  12     3593.06     3910.69    152.20 o 
  -1  10  12      560.15      569.03     71.10 o 
   0  10  12     4972.68     4745.71    234.23 o 
   1  10  12        1.12       60.52     40.82 o 
   2  10  12     2538.93     2770.43     98.71 o 
   3  10  12      152.62       60.82     46.57 o 
   4  10  12     4043.33     4173.98    127.38 o 
  -6  11  12     3562.56     3614.49    159.35 o 
  -5  11  12     5147.18     5431.23    311.92 o 
  -4  11  12      377.96      311.26     95.22 o 
  -3  11  12       56.12       90.18     48.44 o 
  -2  11  12      234.85      319.73     62.35 o 
  -1  11  12     1683.50     1761.35     95.32 o 
   0  11  12     1963.82     2073.25     85.51 o 
   1  11  12     7773.71     7502.85    170.82 o 
   2  11  12     1390.64     1141.98     78.82 o 
   3  11  12      309.30      196.90     51.48 o 
   4  11  12       60.99       -1.08     62.47 o 
  -5  12  12      701.54      934.77    122.06 o 
  -4  12  12      963.78     1149.12    124.33 o 
  -3  12  12      831.63      935.82     77.83 o 
  -2  12  12     2887.47     2885.23    102.67 o 
  -1  12  12     1701.49     1563.73     75.14 o 
   0  12  12       91.88      106.71     42.93 o 
   1  12  12       47.38       87.64     44.67 o 
   2  12  12      700.59      822.99     64.09 o 
   3  12  12     2711.62     2740.38    103.58 o 
  -4  13  12     1723.17     1859.15    219.84 o 
  -3  13  12      355.60      436.83     79.69 o 
  -2  13  12      673.07      760.22     61.50 o 
  -1  13  12      115.12       81.72     44.32 o 
   0  13  12     6099.49     6189.77    166.98 o 
   1  13  12      539.94      604.18     58.24 o 
   2  13  12     2974.19     2963.10    104.96 o 
   3  13  12      473.80      546.57     60.04 o 
  -3  14  12     3592.22     3713.22    138.19 o 
  -2  14  12     1134.77     1195.80     71.29 o 
  -1  14  12     2691.94     2694.66    120.58 o 
   0  14  12       54.40       59.21     43.37 o 
   1  14  12       85.13      106.13     47.14 o 
   2  14  12       63.95      138.98     49.43 o 
  -1  15  12      455.94      440.40     84.44 o 
   0  15  12     3770.08     3663.93    115.36 o 
  -7   0  13      531.68      478.17    176.05 o 
  -5   0  13    10892.58    10918.18    313.64 o 
  -3   0  13     3771.23     3928.76    157.42 o 
  -1   0  13     1797.46     1763.93     88.41 o 
   1   0  13     4158.91     4191.28    131.99 o 
   3   0  13     3809.92     3895.98    230.89 o 
   5   0  13       86.41       86.10    103.08 o 
  -7   1  13        5.77       22.49     42.05 o 
  -6   1  13     1856.00     1779.78     97.96 o 
  -5   1  13      218.41      209.51     45.37 o 
  -4   1  13        5.01       30.03     37.18 o 
  -3   1  13       53.62       63.00     37.82 o 
  -2   1  13     5507.14     5374.46    101.50 o 
  -1   1  13      712.93      769.89     60.53 o 
   0   1  13     3344.81     3461.36     90.57 o 
   1   1  13      179.39      204.94     33.89 o 
   2   1  13      756.59      727.88     50.54 o 
   3   1  13      645.71      604.40     55.91 o 
   4   1  13     4407.54     4680.01    149.77 o 
   5   1  13      611.67      663.35    162.13 o 
   6   1  13     3237.38     3612.71    180.29 o 
  -7   2  13      137.17      134.42     46.10 o 
  -6   2  13     1667.49     1637.51     76.81 o 
  -5   2  13     3571.20     3480.25    108.10 o 
  -4   2  13     6955.62     6955.42    160.75 o 
  -3   2  13     7331.55     7115.07    161.04 o 
  -2   2  13      133.82      162.61     29.42 o 
  -1   2  13       50.73       30.60     28.05 o 
   0   2  13     2404.45     2245.90     71.77 o 
   1   2  13     5929.09     6131.70    116.53 o 
   2   2  13     2174.06     2109.92     85.33 o 
   3   2  13     3712.57     3853.66    116.69 o 
   4   2  13      620.86      697.76     74.88 o 
   5   2  13       37.96      -32.71     54.76 o 
  -7   3  13      778.22      857.22     77.96 o 
  -6   3  13     1924.88     1958.78     82.73 o 
  -5   3  13      915.53      952.82     77.62 o 
  -4   3  13      235.34      255.55     45.60 o 
  -3   3  13     2586.11     2568.32     90.44 o 
  -2   3  13     2489.52     2620.45     68.51 o 
  -1   3  13     6649.95     6737.12    121.94 o 
   0   3  13     2431.43     2422.35     74.76 o 
   1   3  13     4468.88     4512.25    122.06 o 
   2   3  13       13.21       -5.23     41.52 o 
   3   3  13      640.74      729.39     61.56 o 
   4   3  13      727.54      674.92     62.02 o 
   5   3  13     4101.25     4414.86    150.67 o 
  -7   4  13       30.79        7.85     40.37 o 
  -6   4  13     3452.81     3466.21    109.89 o 
  -5   4  13      114.50       85.89     42.13 o 
  -4   4  13    12352.22    12402.24    243.18 o 
  -3   4  13       17.57      -50.45     37.10 o 
  -2   4  13      186.61      237.49     31.49 o 
  -1   4  13     1091.55     1220.61     49.43 o 
   0   4  13     2272.22     2475.04     89.40 o 
   1   4  13      784.17      849.95     58.41 o 
   2   4  13     6621.27     6823.65    159.82 o 
   3   4  13       71.54       97.15     44.90 o 
   4   4  13     1470.40     1551.85    102.95 o 
   5   4  13       73.13       -6.87     55.13 o 
  -7   5  13     3701.16     3774.76    187.51 o 
  -6   5  13      124.12       96.75     43.81 o 
  -5   5  13      632.95      611.37     80.91 o 
  -4   5  13      563.16      557.17     53.03 o 
  -3   5  13     2456.28     2469.89     90.63 o 
  -2   5  13        5.29       22.84     26.48 o 
  -1   5  13    10034.53     9754.72    270.11 o 
   0   5  13       31.33        7.63     37.27 o 
   1   5  13     1503.58     1500.12     72.89 o 
   2   5  13      197.43      120.05     61.70 o 
   3   5  13     1948.89     2089.77     87.30 o 
   4   5  13      230.22      250.73     53.63 o 
   5   5  13     3099.75     3223.59    201.09 o 
  -7   6  13      201.48      227.23     51.25 o 
  -6   6  13     1565.53     1595.87    124.74 o 
  -5   6  13     2310.51     2231.10    156.42 o 
  -4   6  13     3690.17     3751.23    112.04 o 
  -3   6  13      776.15      793.11     58.40 o 
  -2   6  13     2614.04     2677.69     79.51 o 
  -1   6  13      905.47      915.90     59.47 o 
   0   6  13     2227.91     2250.87     90.16 o 
   1   6  13      185.44      150.28     44.08 o 
   2   6  13     6048.89     6298.31    154.60 o 
   3   6  13      755.17      872.22     64.83 o 
   4   6  13     2738.45     2494.03     98.63 o 
   5   6  13       34.68       10.89     49.93 o 
  -7   7  13     5857.00     6118.74    163.15 o 
  -6   7  13     1078.35     1180.75     70.74 o 
  -5   7  13       75.10      122.76     45.20 o 
  -4   7  13       18.13       -7.44     39.03 o 
  -3   7  13     1187.64     1269.08     87.69 o 
  -2   7  13     2650.63     2705.55    142.38 o 
  -1   7  13     5953.81     5676.79    171.56 o 
   0   7  13     1724.79     1743.70     77.63 o 
   1   7  13       40.28       90.87     43.96 o 
   2   7  13       49.04       62.40     44.38 o 
   3   7  13     1365.55     1365.54     75.99 o 
   4   7  13     1364.78     1495.55    135.60 o 
   5   7  13     1336.41     1274.62     78.60 o 
  -6   8  13      196.93      239.99     54.03 o 
  -5   8  13     2244.02     2233.15    100.22 o 
  -4   8  13      214.22      146.49     65.88 o 
  -3   8  13     3453.26     3394.84    266.31 o 
  -2   8  13     1128.73     1211.94     72.56 o 
  -1   8  13      274.84      301.15     46.75 o 
   0   8  13       36.94      -19.89     39.19 o 
   1   8  13     7552.89     7719.43    174.12 o 
   2   8  13     1298.31     1385.68     73.26 o 
   3   8  13     2796.38     2958.99    106.14 o 
   4   8  13      302.37      353.45     57.77 o 
  -6   9  13     3254.02     3452.28    138.49 o 
  -5   9  13        3.39      -26.43     55.97 o 
  -4   9  13     1447.63     1488.04    109.67 o 
  -3   9  13        5.90        6.99     72.85 o 
  -2   9  13     6274.24     6253.61    225.41 o 
  -1   9  13      621.14      514.05     51.90 o 
   0   9  13     5186.47     5421.10    139.16 o 
   1   9  13       91.77       81.34     43.87 o 
   2   9  13      174.42      206.73     48.13 o 
   3   9  13      235.42      213.02     50.58 o 
   4   9  13     1556.16     1643.44     84.91 o 
  -5  10  13     1426.05     1280.14    100.00 o 
  -4  10  13       46.67       33.38     78.96 o 
  -3  10  13     1786.34     1668.32    134.81 o 
  -2  10  13      131.08       77.54     46.74 o 
  -1  10  13      237.45      288.50     47.44 o 
   0  10  13      411.09      452.35     52.76 o 
   1  10  13     3759.29     3900.86    117.19 o 
   2  10  13      281.04      343.30     54.10 o 
   3  10  13     2593.75     2622.08    102.38 o 
  -5  11  13       13.07      175.91     93.49 o 
  -4  11  13      377.86      351.33     98.17 o 
  -3  11  13     1400.67     1404.53    127.93 o 
  -2  11  13     3510.26     3409.04    128.23 o 
  -1  11  13     1938.95     2047.48     84.65 o 
   0  11  13     2620.36     2651.77     96.00 o 
   1  11  13        5.87        3.27     42.14 o 
   2  11  13        6.75      -11.02     51.88 o 
   3  11  13      408.86      378.71     66.46 o 
  -4  12  13     1006.68      981.42    124.11 o 
  -3  12  13     2305.23     2246.98    155.98 o 
  -2  12  13     1836.65     1890.84     99.21 o 
  -1  12  13      123.19      118.91     44.42 o 
   0  12  13      992.91      961.91     64.86 o 
   1  12  13     3135.96     3127.92    107.05 o 
   2  12  13     3786.60     3869.86    118.54 o 
  -3  13  13     1684.90     1535.56    129.88 o 
  -2  13  13      847.53      848.40     74.86 o 
  -1  13  13     4960.35     4930.61    208.46 o 
   0  13  13      645.50      722.84     61.04 o 
   1  13  13      374.79      313.38     52.32 o 
  -6   0  14     9708.11    10406.05    457.38 o 
  -4   0  14     1003.43     1069.60    166.22 o 
  -2   0  14     4659.92     4447.89    131.06 o 
   0   0  14     4827.05     4784.38    142.11 o 
   2   0  14     3888.38     3829.23    438.64 o 
   4   0  14     1145.95     1484.88    172.21 o 
  -7   1  14     1547.40     1589.04    109.44 o 
  -6   1  14       23.90      -15.89     41.48 o 
  -5   1  14      287.83      286.21     49.63 o 
  -4   1  14      411.26      453.47     52.26 o 
  -3   1  14     8174.81     8054.28    178.91 o 
  -2   1  14      344.75      330.24     39.83 o 
  -1   1  14     2726.63     2802.23     74.83 o 
   0   1  14      231.89      281.37     37.01 o 
   1   1  14      373.92      439.38     44.48 o 
   2   1  14      486.08      536.34     54.11 o 
   3   1  14     6180.69     6514.68    183.82 o 
   4   1  14     1269.08     1048.19    109.46 o 
   5   1  14     1513.68     1471.91    156.21 o 
  -7   2  14     2901.65     3105.89    108.50 o 
  -6   2  14     3101.78     3148.40    107.01 o 
  -5   2  14     2323.66     2412.10    125.65 o 
  -4   2  14      239.34      221.25     47.32 o 
  -3   2  14     1045.58     1060.14     66.05 o 
  -2   2  14     1004.91      992.15     59.31 o 
  -1   2  14     1252.79     1256.79     51.50 o 
   0   2  14     3337.98     3341.28     85.42 o 
   1   2  14     1428.46     1449.42     71.01 o 
   2   2  14     2588.58     2563.97     96.30 o 
   3   2  14       94.23       59.28     67.17 o 
   4   2  14      581.94      673.51    171.50 o 
   5   2  14      585.89      325.85    138.13 o 
  -7   3  14       18.51      100.25     47.62 o 
  -6   3  14      232.53      255.77     50.19 o 
  -5   3  14      646.43      567.06     55.86 o 
  -4   3  14     2163.43     2179.78     87.73 o 
  -3   3  14     2570.23     2487.16     92.12 o 
  -2   3  14     3721.13     3684.38     95.03 o 
  -1   3  14      520.86      476.74     39.37 o 
   0   3  14      659.87      645.52     58.49 o 
   1   3  14      213.00      284.69     49.57 o 
   2   3  14     3541.72     3669.12    114.30 o 
   3   3  14      647.29      682.40     62.09 o 
   4   3  14     3457.37     3458.07    135.39 o 
  -6   4  14        3.09       33.04     42.94 o 
  -5   4  14     4334.66     4519.05    128.60 o 
  -4   4  14      552.20      547.47     63.27 o 
  -3   4  14      147.70      193.96     49.68 o 
  -2   4  14      404.11      348.77     40.00 o 
  -1   4  14     5036.01     4984.61    126.99 o 
   0   4  14     1735.96     1711.07     78.84 o 
   1   4  14     2874.02     2971.04    100.95 o 
   2   4  14       32.40       57.95     45.20 o 
   3   4  14      129.44      188.88     64.50 o 
   4   4  14        1.46      -13.88     60.09 o 
  -6   5  14      154.37      238.73     50.37 o 
  -5   5  14      115.43      194.29     47.77 o 
  -4   5  14     4006.27     4025.04    152.55 o 
  -3   5  14      563.80      658.34     58.53 o 
  -2   5  14     3274.78     3342.78    101.11 o 
  -1   5  14       84.76       49.20     39.68 o 
   0   5  14       61.92       30.38     39.52 o 
   1   5  14     1109.15      933.82     63.78 o 
   2   5  14     2825.56     2997.74    103.91 o 
   3   5  14      703.42      749.39     65.29 o 
   4   5  14     3452.90     3466.15    129.34 o 
  -6   6  14     1332.94     1479.60     95.58 o 
  -5   6  14     2132.04     2297.01     92.80 o 
  -4   6  14        4.89      -46.36     39.33 o 
  -3   6  14      316.47      255.29     61.33 o 
  -2   6  14     1542.90     1616.92     86.01 o 
  -1   6  14     4661.33     4706.62    124.95 o 
   0   6  14      510.36      493.00     53.11 o 
   1   6  14     4230.02     4439.99    139.86 o 
   2   6  14      541.67      492.24     62.00 o 
   3   6  14       21.22      -15.61     45.15 o 
   4   6  14      395.12      308.71     58.03 o 
  -6   7  14      300.77      258.14     52.34 o 
  -5   7  14      657.65      684.82     60.39 o 
  -4   7  14     2283.90     2333.11    115.65 o 
  -3   7  14     1406.42     1376.27    123.95 o 
  -2   7  14     2991.27     2932.57    191.47 o 
  -1   7  14      970.36      977.70     62.58 o 
   0   7  14       17.69       44.18     41.63 o 
   1   7  14      708.07      737.37     61.61 o 
   2   7  14     1291.07     1208.50     72.71 o 
   3   7  14     2478.38     2361.17     95.82 o 
   4   7  14     1007.25     1018.80     73.13 o 
  -5   8  14      524.44      493.82     75.49 o 
  -4   8  14     1162.75     1418.46    131.19 o 
  -3   8  14     1059.17     1126.45    117.58 o 
  -2   8  14      203.16      202.61     52.97 o 
  -1   8  14     1620.37     1686.43    110.18 o 
   0   8  14     6210.75     6388.52    227.44 o 
   1   8  14     1537.67     1550.71     77.55 o 
   2   8  14     1320.01     1382.64     74.95 o 
   3   8  14      114.17       86.91     48.89 o 
  -5   9  14     2216.27     2303.83    123.65 o 
  -4   9  14       53.22       99.59     81.55 o 
  -3   9  14     5926.66     6030.72    243.20 o 
  -2   9  14      106.73       78.49     56.25 o 
  -1   9  14     1621.77     1621.44     76.64 o 
   0   9  14       28.65       43.60     43.42 o 
   1   9  14     1805.53     1782.96     80.49 o 
   2   9  14       69.20      149.89     49.80 o 
   3   9  14     1841.28     1702.64    120.44 o 
  -4  10  14     2115.93     2172.01    157.36 o 
  -3  10  14        0.30      -10.73     75.54 o 
  -2  10  14      211.34      221.94    102.89 o 
  -1  10  14      234.84      231.44     47.06 o 
   0  10  14     8111.97     8104.50    182.13 o 
   1  10  14      369.73      342.08     57.22 o 
   2  10  14     1292.13     1180.34     72.69 o 
  -3  11  14     4123.65     4392.66    213.66 o 
  -2  11  14      637.13      682.40     70.23 o 
  -1  11  14      866.37      909.07     64.68 o 
   0  11  14       15.36       45.29     44.45 o 
   1  11  14     1262.51     1317.42     73.99 o 
  -2  12  14      104.33      113.13     54.50 o 
  -1  12  14     1794.93     1984.95     95.03 o 
   0  12  14      934.01      945.90     66.38 o 
  -5   0  15     1004.93     1030.19     99.32 o 
  -3   0  15     2000.33     2213.34    156.02 o 
  -1   0  15     2364.97     2254.38    121.13 o 
   1   0  15      302.72      394.01     72.12 o 
   3   0  15     2443.72     2706.08    218.74 o 
  -6   1  15     1770.51     1760.67     83.64 o 
  -5   1  15      444.16      435.83     55.28 o 
  -4   1  15     3178.50     3202.93    108.94 o 
  -3   1  15       28.96       31.78     41.17 o 
  -2   1  15      978.76      944.89     63.89 o 
  -1   1  15       29.16       12.97     30.63 o 
   0   1  15     3251.36     3366.98     86.75 o 
   1   1  15     1063.59     1148.85     67.09 o 
   2   1  15     6130.82     6954.40    230.49 o 
   3   1  15      139.53       14.15     76.45 o 
   4   1  15       18.46      -51.39     83.23 o 
  -6   2  15      133.62      127.62     49.49 o 
  -5   2  15        0.89       39.56     43.16 o 
  -4   2  15     1312.97     1329.71     74.75 o 
  -3   2  15     2262.37     2293.66     94.80 o 
  -2   2  15      449.24      441.56     53.15 o 
  -1   2  15     2485.06     2522.09     72.21 o 
   0   2  15     1054.86     1237.24     90.98 o 
   1   2  15      500.28      501.42     54.34 o 
   2   2  15      135.98      144.02     57.04 o 
   3   2  15      984.18     1043.45     82.28 o 
   4   2  15      925.51     1148.30    113.17 o 
  -6   3  15      880.71     1005.04     84.49 o 
  -5   3  15     3475.13     3540.72    115.47 o 
  -4   3  15     1221.35     1229.35     72.19 o 
  -3   3  15     3019.76     3032.54    105.63 o 
  -2   3  15       51.97       30.13     42.18 o 
  -1   3  15       11.97        3.33     39.32 o 
   0   3  15      876.50      901.63     71.89 o 
   1   3  15     4282.37     4289.10    123.05 o 
   2   3  15      781.58      828.61     64.38 o 
   3   3  15     1914.07     1832.76     99.73 o 
  -5   4  15      793.28      799.97     64.21 o 
  -4   4  15     1167.98     1260.53     82.82 o 
  -3   4  15      613.02      636.59     58.33 o 
  -2   4  15     4959.10     4944.38    160.65 o 
  -1   4  15      563.32      620.94     61.57 o 
   0   4  15     3971.73     3930.94    116.05 o 
   1   4  15        9.92      -39.87     41.32 o 
   2   4  15      212.18      289.29     51.65 o 
   3   4  15        7.69       35.44     48.45 o 
  -5   5  15     3774.11     3936.07    121.88 o 
  -4   5  15        7.61        8.55     41.70 o 
  -3   5  15     1667.97     1858.91    119.26 o 
  -2   5  15      321.38      413.52     85.27 o 
  -1   5  15      372.48      412.57     50.54 o 
   0   5  15       94.92       68.21     45.75 o 
   1   5  15     3524.50     3605.72    113.77 o 
   2   5  15      582.66      438.42     57.40 o 
   3   5  15     2592.15     2672.79    103.14 o 
  -5   6  15      523.26      519.17     59.34 o 
  -4   6  15       35.76       61.05     58.22 o 
  -3   6  15      450.76      553.64    131.47 o 
  -2   6  15     5017.19     5297.96    218.65 o 
  -1   6  15      190.22      256.05     47.65 o 
   0   6  15     1918.03     1941.64     82.81 o 
   1   6  15        2.71       35.78     44.88 o 
   2   6  15      378.12      489.61     58.65 o 
   3   6  15      554.87      484.84     76.90 o 
  -4   7  15     1757.21     1805.70    138.70 o 
  -3   7  15      545.29      498.11    163.53 o 
  -2   7  15        4.55      116.59     76.79 o 
  -1   7  15      705.44      737.57     59.65 o 
   0   7  15     1194.70     1218.93     70.28 o 
   1   7  15     1164.75     1097.88     70.06 o 
   2   7  15     1970.31     2048.85     90.51 o 
  -4   8  15      123.53       51.77     82.08 o 
  -3   8  15     3001.38     3138.63    192.42 o 
  -2   8  15     1782.74     1958.63    215.68 o 
  -1   8  15     3776.41     3820.31    172.62 o 
   0   8  15      434.44      449.96     55.02 o 
   1   8  15      174.47      178.01     50.45 o 
   2   8  15        6.76      -41.75     45.37 o 
  -3   9  15       26.80     -112.68     75.12 o 
  -2   9  15       23.54       68.12     72.68 o 
  -1   9  15      138.60      160.15     47.33 o 
   0   9  15     1680.33     1698.77    111.14 o 
   1   9  15      268.11      194.96     50.31 o 
  -2  10  15      149.95      237.45    147.05 o 
  -1  10  15     3891.79     3909.16    137.12 o 
   0  10  15        8.47       12.72     43.87 o 
  -4   0  16     1638.12     1617.46    168.85 o 
  -2   0  16     1788.74     1818.19    116.17 o 
   0   0  16       70.43      -11.11     78.65 o 
   2   0  16     3031.46     3674.34    242.43 o 
  -5   1  16     1498.47     1652.18     83.36 o 
  -4   1  16      243.37      240.85     59.29 o 
  -3   1  16        7.62       99.73     46.29 o 
  -2   1  16     1219.54     1226.96     70.91 o 
  -1   1  16     4272.02     4031.62    129.77 o 
   0   1  16     1203.11     1282.64     69.56 o 
   1   1  16     2935.06     3012.94    117.30 o 
   2   1  16       12.99      -34.20    107.60 o 
  -4   2  16     1682.61     1725.87     96.80 o 
  -3   2  16      434.41      522.62     57.98 o 
  -2   2  16     2388.02     2347.27    114.21 o 
  -1   2  16      329.14      356.30     62.82 o 
   0   2  16       32.84      -19.96     42.24 o 
   1   2  16     1063.25     1051.83     70.78 o 
   2   2  16      571.24      784.19     74.95 o 
  -4   3  16      528.37      639.79     61.93 o 
  -3   3  16       30.36       27.61     42.82 o 
  -2   3  16      615.09      598.25     85.77 o 
  -1   3  16      558.28      594.93     64.69 o 
   0   3  16     4867.25     5177.01    171.22 o 
   1   3  16      633.06      735.06     61.96 o 
   2   3  16      265.43      155.00     83.65 o 
  -4   4  16      776.22      877.10     68.45 o 
  -3   4  16     1922.06     2051.12    112.82 o 
  -2   4  16       67.58      102.15     75.23 o 
  -1   4  16      602.90      636.44     64.50 o 
   0   4  16       19.00       31.60     44.02 o 
   1   4  16     1134.43     1146.23     70.45 o 
   2   4  16      399.42      468.54     58.86 o 
  -4   5  16      291.96      397.21     69.17 o 
  -3   5  16      150.02      149.71     76.25 o 
  -2   5  16     2433.37     2666.84    389.84 o 
  -1   5  16      576.71      617.88     64.08 o 
   0   5  16     3552.31     3584.49    113.56 o 
   1   5  16       34.83       31.42     45.77 o 
  -3   6  16     3844.29     4293.30    268.69 o 
  -2   6  16      412.45      433.80     91.47 o 
  -1   6  16      425.13      378.80     74.02 o 
   0   6  16        3.76        5.37     44.93 o 
   1   6  16      872.44      946.95     66.58 o 
  -2   7  16      665.55      718.31     96.75 o 
  -1   7  16     1254.24     1358.99    142.34 o 
   0   7  16      498.63      624.68     59.51 o 
  -1   0  17     1109.78     1210.45    134.35 o 
  -2   1  17     4422.60     4415.04    317.08 o 
  -1   1  17      714.58      745.82     97.83 o 
   0   1  17      464.18      378.87     59.80 o 
  -2   2  17      123.06      132.24     68.68 o 
  -1   2  17      380.85      491.39     81.52 o 
  -1   3  17     2625.28     2639.29    236.63 o 
                                                 
